# Supplementary material for: Integrative Analysis of Transcriptome and Metabolome Sheds Light on Flavonoid Biosynthesis in the Fruiting Body of Stropharia rugosoannulata
Source: J Fungi (Basel). 2024 Mar 27;10(4):254. doi: 10.3390/jof10040254 (PMC11051051; doi:10.3390/jof10040254)
Supplement: Supplementary file 1 [file jof-10-00254-s001.zip › Table S1.xlsx]

## Sheet: Table S1
Table S1. List of primers used in this study
Gene name		Primer sequence(5'-3')
PAL1		F: CCTGGTCAGATCGAAACCGCTA
		R: CGATCTTGACGCAAAGTCCCT
PAL2		F: AAGCTTCAAGACTTCGCCTGT
		R: TCAATGATAACCTGGCGGCTCT
4CL		F: TCGTTCTCCAGTCCCTCTT
		R: GGGTATATTCCGTGGTCTTATGG
CCOAMT		F: GACTCCCAGACATTGCCGTT
		R: AATACCCTCCTAGTGTTCCGAC
C3'H		F: ACACTCTTCCATCAACATTCGC
		R: ACTCTACCAATTACGACGGTGA
DFR		F: TATCTGGCCTCAAAGACTCTCG
		R: AAGTCCCATTTGAGATTAGCCT
IFR		F: GCACGCACTCAACGAAGACGA
		R: AGCTTCATATACCTCCGAGTCA
F3'H1		F: AGACAAGACATTTGACCGACT
		R: CTTTGCCACGATTGACTGAGC
F3'H2		F: ATTTGACCGACTTCCTCCTAAC
		R: GATGCTTTGCCACGATTGAC
FNS		F: GTCTTTCGTATCCGACCATCTT
		R: ATGATCCCAGCACAGTTTCTT
CAD1		F: TTATCCCCACGCCTATGTCAC
		R: CGTTGCCAGTAATATACCTAGCC
CAD2		F: TACGTCCAAGGCATCAAACCC
		R: AACTTTGACTAGGACCCCAT
18s rRNA		F: TTGAACTTCGTGGAGTCGGG
		R: TTAAACCGTACCCAGGCGAC
