# Supplementary material for: Integrative Analysis of Transcriptome and Metabolome Sheds Light on Flavonoid Biosynthesis in the Fruiting Body of Stropharia rugosoannulata
Source: J Fungi (Basel). 2024 Mar 27;10(4):254. doi: 10.3390/jof10040254 (PMC11051051; doi:10.3390/jof10040254)
Supplement: Supplementary file 1 [file jof-10-00254-s001.zip › Table S2.xlsx]

## Sheet: Table S2
Table S2. Flavonoids from the Fruiting Body of S. rugosoannulata.
Index	Compounds	Formula	Class	CAS	Ym	Gi	Ma
mws0913	Kaempferol-3-O-galactoside	C21H20O11	Flavonols	23627-87-4	14.3465	15.4989	15.5257
MWSN0062	Luteolin-7-O-glucoside	C21H20O11	Flavones	5373-11-5	16.0753	17.1392	17.0341
MWSN0154	4'-Hydroxychalcone	C15H12O2	Chalcones	2657-25-2	11.4712	11.9849	12.3892
MWSHY0202	6-Methylflavone	C16H12O2	Flavones	29976-75-8	12.6577	13.3272	14.0136
Lmmn004912	3-O-Methylquercetin	C16H12O7	Flavonols	1486-70-0	11.4494	11.8929	12.6337
Xmyp005654	Kaempferol-4'-O-glucoside	C21H20O11	Flavonols	-	14.5289	15.5877	15.4431
ZBN0044	Kaempferol-3-O-(2''-p-Coumaroyl)glucoside	C30H26O13	Flavonols	137018-32-7	14.5289	15.5877	15.4431
Lmsp010393	Eupatorin-5-methylether (3'-hydroxy-5,6,7,4'-tetramethoxyflavone)	C19H18O7	Flavones	21764-09-0	13.6883	14.8983	15.5228
Hmpp003270	Luteolin-4'-O-glucoside	C21H20O11	Flavones	6920-38-3	13.6883	14.8983	15.5228
mws1397	Epicatechin gallate	C22H18O10	Flavanols	1257-08-5	11.3819	11.8742	12.5403
MW0131473	5,7,3',4'-Tetrahydroxy-6,8-dimethoxyflavone	C17H14O8	Flavones	57093-50-2	11.5387	12.5889	10.5155
mws1299	Luteolin-8-C-glucoside (Orientin)	C21H20O11	Flavones	28608-75-5	13.9049	14.0224	13.4858
Lmjp003655	6-C-MethylKaempferol-3-glucoside	C22H22O11	Flavones	-	15.7962	13.4676	15.0693
ZBN0378	Afzelechin-(4α→8)-epiafzelechin	C30H26O10	Flavanols	1383627-30-2	16.2974	14.5708	15.0147
MWSN0156	4-Hydroxychalcone	C15H12O2	Chalcones	20426-12-4	16.2974	14.5708	15.0147
pmp000579	Diosmetin-7-O-galactoside	C22H22O11	Flavones	-	15.7106	14.5145	15.23
mws0036	Hesperetin-7-O-rutinoside (Hesperidin)	C28H34O15	Flavanones	520-26-3	15.7106	14.5145	15.23
Zmyn003693	6-Hydroxy-2'-methoxyflavone	C16H12O4	Flavones	61546-59-6	14.366	16.5855	15.1153
Cmyp005583	Wushanicariin	C27H30O11	Flavonols	115516-53-5	16.1507	14.0963	14.5966
mws1290	Kaempferol-3-O-(6''-p-Coumaroyl)glucoside (Tiliroside)	C30H26O13	Flavonols	20316-62-5	16.1507	14.0963	14.5966
Hmcp001628	Limocitrin-3,7-di-O-glucoside	C29H34O18	Flavonols	-	14.3465	15.4989	15.5257
Wmkn004073	Isoxanthohumol	C21H22O5	Flavonols	70872-29-6	17.108	17.0214	16.5561
mws0089	Kaempferol-7-O-glucoside	C21H20O11	Flavonols	16290-07-6	19.3952	19.321	19.3895
ZBN0210	Kaempferol-3-O-glucoside	C21H20O11	Flavonols	480-10-4	16.1171	17.1498	17.005
pmn001583	Quercetin-3-O-robinobioside	C27H30O16	Flavonols	52525-35-6	15.0269	14.8982	13.8831
MWSHY0097	Epimedin C	C39H50O19	Flavonols	110642-44-9	16.1231	12.3738	13.1456
Hmcn002875	6-Hydroxyluteolin	C15H10O7	Flavones	18003-33-3	12.7629	13.6439	13.9013
MWSslk254	Kaempferol-3-O-glucorhamnoside	C27H30O15	Flavonols	40437-72-7	13.0682	13.0077	11.9982
Lmsp004670	Kaempferol-3-O-glucoside-7-O-rhamnoside	C27H30O15	Flavonols	2392-95-2	13.9883	14.1796	14.0416
Lmsp004166	Quercetin-3-O-glucoside-7-O-rhamnoside	C27H30O16	Flavonols	-	14.1872	14.2298	13.6026
Lmjp002461	Quercetin-3-O-neohesperidoside	C27H30O16	Flavonols	29662-79-1	11.5068	11.8769	12.414
Lmhp206353	Tricin-4'-O-glucoside	C23H24O12	Flavones	-	12.0862	12.2941	11.819
MWSHY0046	Quercetin-3-O-glucoside	C21H20O12	Flavonols	482-35-9	13.7451	13.1081	13.0198
Smgp004575	Quercetin-5-O-β-D-glucoside	C21H20O12	Flavonols	-	14.0968	13.4383	13.6412
MWSslk237	Hispidulin-7-O-glucoside	C22H22O11	Flavones	17680-84-1	12.9018	13.7514	13.7941
Zmjp004875	5,6,3',4'-Tetrahydroxy-3,7-dimethoxyflavone	C17H14O8	Flavones	-	14.2634	14.1707	15.0895
Lmdp003286	Isohyperoside	C21H20O12	Flavonols	35589-21-0	15.421	14.525	14.6918
Zmpp002571	Robinetin	C15H10O7	Flavonols	490-31-3	15.0397	15.2252	17.3978
mws0355	Catechin gallate	C22H18O10	Flavanols	130405-40-2	13.1895	12.9204	13.6517
MWSslk165	Diosmetin-7-O-Neohesperidoside	C28H32O15	Flavones	38665-01-9	11.4787	14.0203	12.5415
ZBN0043	Kaempferol-3-O-(2''-p-Coumaroyl)galactoside	C30H26O13	Flavonols	-	14.292	14.685	14.4778
MW0139530	Quercetin 3-xylosyl-(1->6)-glucoside	C26H28O16	Flavones	-	15.9924	13.217	13.672
ZBN0290	Acacetin-7-O-glucoside	C22H22O10	Flavones	4291-60-5	13.632	12.8236	15.3476
HJN091	Prunetin-4'-O-glucoside	C22H22O10	Isoflavones	154-36-9	14.5134	14.314	14.1105
pmp000587	Luteolin-7-O-(6''-malonyl)glucoside	C24H22O14	Flavones	-	13.2714	12.9934	12.7386
ZBN0180	Kaempferol-3-O-(4''-O-acetyl)rhamnoside	C23H22O11	Flavonols	-	13.071	12.8822	12.7445
MWSHY0016	Luteolin-6-C-glucoside	C21H20O11	Flavones	4261-42-1	15.3526	15.3185	16.4687
Zmjp005293	Robinson-7-O-Neohesperidin	C28H32O14	Flavonols	-	13.7442	14.8758	13.9891
MWSHY0067	Quercetin-3-O-rutinoside	C27H30O16	Flavonols	153-18-4	13.5456	13.1583	12.2554
Zbsp004301	Quercetin-7-O-rutinoside	C27H30O16	Flavonols	147714-62-3	13.9054	15.0934	14.1745
Hmlp005443	6,7-Dihydroxyflavone	C15H10O4	Flavones	38183-04-9	12.4915	14.0911	13.1487
Wayn002532	Gallic acid-1-O-xyloside	C12H14O9	Tannin	-	14.2536	14.6797	14.1819
Wtmn002164	3,4-dimethoxy-2-[(3,4,5-trihydroxy-6-{[(3,4,5-trihydroxy-6-methyloxan-2-yl)oxy]methyl}oxan-2-yl)oxy]xanthen-9-one	C27H32O14	Other Flavonoids	-	18.2109	17.6513	17.2256
