# Supplementary material for: Integrative Analysis of Transcriptome and Metabolome Sheds Light on Flavonoid Biosynthesis in the Fruiting Body of Stropharia rugosoannulata
Source: J Fungi (Basel). 2024 Mar 27;10(4):254. doi: 10.3390/jof10040254 (PMC11051051; doi:10.3390/jof10040254)
Supplement: Supplementary file 1 [file jof-10-00254-s001.zip › Table S3.xlsx]

## Sheet: Table S3
Table S3. 33 DAFs between different pairs of samples
Index	Compounds	Class	Ym vs. Gi				Gi vs. Ma				Ym vs. Ma
			VIP	Log2 (fold change)	P-value	Type	VIP	Log2 (fold change)	P-value	Type	VIP	Log2 (fold change)	P-value	Type
mws0913	Kaempferol-3-O-galactoside	Flavonols	1.1747	1.15244	0.0210737	up	-	-	-	-	1.0851	1.1792	0.0194945	up
MWSN0062	Luteolin-7-O-glucoside	Flavones	1.1747	1.15244	0.0210737	up	-	-	-	-	1.0851	1.1792	0.0194945	up
Xmyp005654	Kaempferol-4'-O-glucoside	Flavonols	1.1304	1.06388	0.0168287	up	-	-	-	-	-	-	-	-
Hmpp003270	Luteolin-4'-O-glucoside	Flavones	1.22347	1.03265	0.00684186	up	-	-	-	-	-	-	-	-
mws1397	Epicatechin gallate	Flavanols	1.1511	1.13159	0.0193976	up	-	-	-	-	-	-	-	-
mws0089	Kaempferol-7-O-glucoside	Flavonols	1.22981	1.05882	0.00661738	up	-	-	-	-	-	-	-	-
ZBN0210	Kaempferol-3-O-glucoside	Flavonols	1.22981	1.05882	0.00661738	up	-	-	-	-	-	-	-	-
MWSslk254	Kaempferol-3-O-glucorhamnoside	Flavonols	1.31132	1.20996	0.00174914	up	-	-	-	-	1.27129	1.83447	0.000805501	up
Lmsp004670	Kaempferol-3-O-glucoside-7-O-rhamnoside	Flavonols	1.31132	1.20996	0.00174914	up	-	-	-	-	1.27129	1.83447	0.000805501	up
mws0355	Catechin gallate	Flavanols	1.21068	1.18794	0.0237837	up	-	-	-	-	-	-	-	-
MW0139530	Quercetin 3-xylosyl-(1->6)-glucoside	Flavones	1.32252	2.21955	1.6907e-05	up	1.55308	-1.47021	0.00031096	down	-	-	-	-
ZBN0290	Acacetin-7-O-glucoside	Flavones	1.30189	2.54165	0.0129103	up	1.41057	-1.47885	0.0108123	down	1.03699	1.0628	0.120799	up
HJN091	Prunetin-4'-O-glucoside	Isoflavones	1.21856	1.59956	0.00315507	up	-	-	-	-	-	-	-	-
ZBN0180	Kaempferol-3-O-(4''-O-acetyl)rhamnoside	Flavonols	1.21235	1.05027	0.00954853	up	1.55046	-2.07345	0.00735238	down	1.1509	-1.02319	0.0927061	down
mws1299	Luteolin-8-C-glucoside	Flavones	1.25526	-3.74938	0.037553	down	-	-	-	-	1.24751	-2.97757	0.0453265	down
pmn001583	Quercetin-3-O-robinobioside	Flavonols	1.30414	-2.32868	0.0184871	down	-	-	-	-	-	-	-	-
Lmsp004166	Quercetin-3-O-glucoside-7-O-rhamnoside	Flavonols	1.23998	-1.7266	0.053363	down	-	-	-	-	-	-	-	-
Lmjp002461	Quercetin-3-O-neohesperidoside	Flavonols	1.23998	-1.7266	0.053363	down	-	-	-	-	-	-	-	-
MWSHY0046	Quercetin-3-O-glucoside	Flavonols	1.06236	-1.19607	0.0476119	down	-	-	-	-	-	-	-	-
Smgp004575	Quercetin-5-O-β-D-glucoside	Flavonols	1.06236	-1.19607	0.0476119	down	-	-	-	-	-	-	-	-
MWSHY0016	Luteolin-6-C-glucoside	Flavones	1.17889	-2.77542	0.00585651	down	-	-	-	-	1.23497	-2.32042	0.0157917	down
MWSHY0067	Quercetin-3-O-rutinoside	Flavonols	1.13063	-2.05434	0.1134	down	-	-	-	-	1.0021	-1.55408	0.145522	down
Zbsp004301	Quercetin-7-O-rutinoside	Flavonols	1.13063	-2.05434	0.1134	down	-	-	-	-	1.0021	-1.55408	0.145522	down
MW0131473	5,7,3',4'-Tetrahydroxy-6,8-dimethoxyflavone	Flavones	-	-	-	-	1.53816	-1.01506	0.00185997	down	1.27174	-1.14372	0.00131151	down
Lmjp003655	6-C-MethylKaempferol-3-glucoside	Flavones	-	-	-	-	-	-	-	-	1.14053	1.35596	0.0378387	up
ZBN0378	Afzelechin-(4α→8)-epiafzelechin	Flavanols	-	-	-	-	-	-	-	-	1.1215	-1.29019	0.0412078	down
pmp000579	Diosmetin-7-O-galactoside	Flavones	-	-	-	-	-	-	-	-	1.1597	1.13844	0.00534269	up
mws0036	Hesperetin-7-O-rutinoside	Flavanones	-	-	-	-	1.28756	1.15021	0.0385104	up	1.19069	1.11606	0.011132	up
Zmyn003693	6-Hydroxy-2'-methoxyflavone	Flavones	-	-	-	-	1.52412	-1.00957	0.000908726	down	1.12497	-1.07001	0.0838557	down
mws1290	Kaempferol-3-O-(6''-p-Coumaroyl)glucoside	Flavonols	-	-	-	-	-	-	-	-	1.1492	1.18429	0.0972297	up
Zmpp002571	Robinetin	Flavonols	-	-	-	-	1.54916	2.17257	0.000124128	up	1.27211	2.35814	2.91081e-05	up
ZBN0043	Kaempferol-3-O-(2''-p-Coumaroyl)galactoside	Flavonols	-	-	-	-	-	-	-	-	1.14262	1.15843	0.113175	up
Zmjp005293	Robinson-7-O-Neohesperidin	Flavonols	-	-	-	-	1.31251	2.52396	0.140933	up	-	-	-	-
