# Supplementary material for: Integrative Analysis of Transcriptome and Metabolome Sheds Light on Flavonoid Biosynthesis in the Fruiting Body of Stropharia rugosoannulata
Source: J Fungi (Basel). 2024 Mar 27;10(4):254. doi: 10.3390/jof10040254 (PMC11051051; doi:10.3390/jof10040254)
Supplement: Supplementary file 1 [file jof-10-00254-s001.zip › Table S4.xlsx]

## Sheet: Table S4
Table S4. Summary information on RNA-seq for S. rugosoannulata.
Sample	Raw Reads	Clean Reads	Clean Base(G)	Error Rate(%)	Q20(%)	Q30(%)	GC Content(%)
Ym1	63820984	61880050	9.28	0.02	98.36	95.01	52.15
Ym2	46002490	44879282	6.73	0.02	98.34	94.97	52.66
Ym3	53481564	51916620	7.79	0.02	98.35	94.99	52.14
Gi1	61571496	59931512	8.99	0.02	98.32	94.95	52.75
Gi2	91520358	89178754	13.38	0.02	98.11	94.4	52.48
Gi3	64338490	62546848	9.38	0.02	98.12	94.47	52.7
Ma1	75308410	73155286	10.97	0.02	98.07	94.44	52.7
Ma2	55113630	53729748	8.06	0.03	98.01	94.14	52.45
Ma3	53429268	52163144	7.82	0.02	98.05	94.39	52.75
