# Supplementary material for: Integrative Analysis of Transcriptome and Metabolome Sheds Light on Flavonoid Biosynthesis in the Fruiting Body of Stropharia rugosoannulata
Source: J Fungi (Basel). 2024 Mar 27;10(4):254. doi: 10.3390/jof10040254 (PMC11051051; doi:10.3390/jof10040254)
Supplement: Supplementary file 1 [file jof-10-00254-s001.zip › Table S5.xlsx]

## Sheet: Table S5
Table S5. 6726 DEGs between different pairs of samples
Gene ID	Ym vs. Gi			Gi vs. Ma			Ym vs. Ma
	Log2 (fold change)	P-value	Type	Log2 (fold change)	P-value	Type	Log2 (fold change)	P-value	Type
Cluster-10004.13	1.02105	0.000133041	up	1.03054	0.000224059	up	2.04974	1.45652e-11	up
Cluster-10004.9	8.22798	0.00466627	up	-0.0397843	0.986004	false	8.18548	0.00464779	up
Cluster-10057.5	1.19888	2.38332e-12	up	-1.30583	6.73421e-14	down	-0.111695	0.47349	false
Cluster-10057.6	2.13905	2.24486e-08	up	-2.12829	1.74513e-06	down	0.00688899	0.98863	false
Cluster-10065.1	8.79788	9.26126e-11	up	-0.266611	0.769686	false	8.52757	8.86466e-07	up
Cluster-10073.1	10.0575	8.84181e-16	up	-1.19735	0.427064	false	8.85476	0.00258969	up
Cluster-10075.2	1.80213	4.21404e-25	up	-2.12565	0.322717	false	-0.336038	1	false
Cluster-10078.2	1.48799	0.00103797	up	-0.344164	0.605527	false	NA	NA	NA
Cluster-10078.7	1.11957	1.16304e-13	up	-0.45628	0.00637054	false	0.656714	0.0010156	false
Cluster-10079.1	10.9524	5.36268e-20	up	0.751024	0.0203326	false	11.6982	1.03412e-20	up
Cluster-10082.1	1.05137	0.00187275	up	-0.00678104	0.988462	false	1.03764	0.0133386	up
Cluster-10082.13	1.64036	9.66635e-13	up	0.156235	0.427298	false	1.79297	3.8532e-28	up
Cluster-10085.0	1.82139	0.000139678	up	-0.161176	0.626937	false	1.65327	0.000959851	up
Cluster-10114.6	7.49677	1.86851e-06	up	0.133494	0.877612	false	NA	NA	NA
Cluster-10132.1	1.38787	0.00393927	up	-1.46108	0.00194226	down	-0.0793385	0.84988	false
Cluster-10132.9	1.91158	6.82643e-42	up	-4.45058	7.34795e-124	down	-2.54274	1.30291e-30	down
Cluster-10147.6	1.369	7.42884e-05	up	0.749404	0.00051098	false	2.1157	1.84722e-10	up
Cluster-10152.1	8.00711	7.5188e-09	up	-0.809488	0.549281	false	7.188	0.0148892	up
Cluster-10158.4	1.6494	0.000189634	up	-0.958917	0.0390704	false	0.687128	0.214295	false
Cluster-10159.8	1.06973	0.000179142	up	-0.738402	0.0236939	false	0.327743	0.373273	false
Cluster-10160.3	7.8183	8.1148e-07	up	-2.04873	0.314462	false	NA	NA	NA
Cluster-10168.5	8.5391	0.00327558	up	0.242775	0.880909	false	8.77901	4.8003e-10	up
Cluster-10173.0	1.17995	1.42117e-287	up	1.84663	0	up	3.02141	0	up
Cluster-10193.17	9.20724	2.31368e-14	up	-1.47739	0.28799	false	NA	NA	NA
Cluster-10199.2	1.18659	0.00265522	up	-0.909962	0.0334344	false	0.27239	0.619912	false
Cluster-10217.5	1.69821	2.98386e-06	up	0.634874	0.0438307	false	2.3268	5.3391e-09	up
Cluster-10226.5	1.05718	0.000141004	up	0.752161	2.54333e-08	false	1.80452	1.38122e-10	up
Cluster-10237.3	1.04518	0.00661082	up	-1.37189	0.000402284	down	-0.345137	0.515481	false
Cluster-10241.1	2.68822	2.54145e-22	up	3.25311	1.31803e-185	up	5.93462	7.16475e-176	up
Cluster-10241.4	1.81921	5.34008e-07	up	2.2565	1.19419e-24	up	4.07193	9.12739e-50	up
Cluster-10266.4	8.43376	0.00332472	up	-8.4884	0.00343121	down	NA	NA	NA
Cluster-10267.2	1.09793	0.00093293	up	0.00708274	0.976948	false	1.09835	0.00325765	up
Cluster-10276.0	7.13664	3.89758e-07	up	0.368251	0.421868	false	7.50286	2.75289e-09	up
Cluster-10287.7	3.09573	0.000181148	up	-1.72055	0.391156	false	NA	NA	NA
Cluster-10288.12	1.38442	0.00551236	up	-0.170845	0.710152	false	1.20865	0.0490088	false
Cluster-10291.2	2.5716	4.2684e-06	up	-1.88683	0.000150067	down	0.68124	0.24442	false
Cluster-10294.3	7.00041	5.27556e-08	up	2.88145	9.5507e-13	up	9.87405	1.43104e-14	up
Cluster-10301.5	1.49129	0.00014757	up	-4.83483	0.00249843	down	-3.34889	0.0151709	down
Cluster-10305.5	1.20704	3.61068e-08	up	0.081122	0.659414	false	1.28349	3.54055e-09	up
Cluster-10306.7	1.25212	0.00500659	up	-3.68788	0.0610181	false	-2.43623	1	false
Cluster-10308.1	1.07915	0.00133687	up	1.19352	1.72312e-13	up	2.26748	1.20662e-11	up
Cluster-10308.12	1.27895	0.000391479	up	-0.133283	0.721142	false	1.14085	0.0012962	up
Cluster-10338.0	1.76993	0.00013297	up	-1.28862	0.00394443	down	0.477199	0.459354	false
Cluster-10340.3	1.3926	0.00415128	up	-0.686734	0.0852197	false	0.702166	0.183617	false
Cluster-10357.8	1.12977	0.00576595	up	-0.0736456	0.813525	false	NA	NA	NA
Cluster-10367.2	1.43653	0.000109125	up	-1.73806	1	false	-0.309006	0.892851	false
Cluster-10370.14	8.48749	0.00326995	up	-0.183197	0.936486	false	8.29987	0.00447529	up
Cluster-10394.0	1.60008	7.1835e-05	up	-0.287988	0.534955	false	1.30788	0.00127941	up
Cluster-10401.10	1.23608	4.87127e-06	up	-0.0992055	0.839146	false	1.13486	0.0311983	false
Cluster-10401.14	1.57481	0.00411543	up	-4.12919	0.0128579	down	NA	NA	NA
Cluster-10408.5	1.34599	0.0057785	up	0.598299	0.681525	false	1.93303	0.193508	false
Cluster-10427.5	1.13722	1.21815e-08	up	-0.596833	0.00144752	false	0.534841	0.0207171	false
Cluster-10458.4	1.16921	6.43071e-05	up	-1.6044	0.00327543	down	-0.447919	0.453315	false
Cluster-10464.10	8.39253	0.00266675	up	-2.68739	0.33766	false	NA	NA	NA
Cluster-10478.0	1.58261	0.000399271	up	0.714188	0.160517	false	2.28605	0.000122613	up
Cluster-10486.10	1.24204	3.53853e-06	up	-3.68057	0.000608335	down	-2.44798	0.0372424	false
Cluster-10491.2	1.07168	0.00245367	up	0.440714	0.0954651	false	1.51014	7.19694e-05	up
Cluster-10500.1	1.47332	1.14986e-142	up	-0.206847	0.0657464	false	1.26075	5.68318e-24	up
Cluster-10500.13	1.15507	0.000731661	up	-0.539419	0.0977495	false	0.608631	0.120589	false
Cluster-10500.17	4.17306	1.26898e-26	up	-3.77739	1.18155e-32	down	0.389933	0.463112	false
Cluster-10508.13	3.05742	2.04321e-19	up	-3.15024	0.00742625	down	NA	NA	NA
Cluster-10521.2	1.21462	0.000299519	up	-0.981667	0.00926055	false	0.227789	0.615843	false
Cluster-10524.8	1.16447	0.000172234	up	-0.877975	0.192127	false	0.285132	0.673677	false
Cluster-10552.1	1.03074	2.48702e-07	up	-1.18248	8.18085e-14	down	-0.153993	0.5269	false
Cluster-10558.10	1.79664	0.00108093	up	-1.36806	0.025952	false	0.422231	0.588285	false
Cluster-10558.12	1.06087	0.000591848	up	-1.6746	0.000624104	down	-0.620209	0.265802	false
Cluster-10576.10	1.09353	0.00775948	up	-0.653243	0.0594085	false	0.436122	0.398446	false
Cluster-10582.10	8.6344	0.0019776	up	-8.68614	0.0020824	down	NA	NA	NA
Cluster-10582.9	8.8659	0.00160346	up	-1.25299	0.680536	false	NA	NA	NA
Cluster-10587.4	9.514	3.1001e-13	up	-0.369399	0.386182	false	9.13859	1.0993e-13	up
Cluster-10607.7	8.54017	2.41615e-13	up	-0.496137	0.325647	false	8.04298	1.54332e-12	up
Cluster-10615.0	1.0788	2.03167e-06	up	0.874456	1.96984e-07	false	1.94996	8.441e-23	up
Cluster-10622.0	9.97063	6.79452e-14	up	-4.31913	0.0160231	down	NA	NA	NA
Cluster-10622.7	11.1298	3.50172e-20	up	-3.81699	0.135219	false	NA	NA	NA
Cluster-10643.0	2.52424	9.83267e-07	up	-2.1494	2.98775e-07	down	NA	NA	NA
Cluster-10647.0	7.5375	9.43856e-08	up	1.51751	0.00507371	up	9.04776	2.80258e-12	up
Cluster-10649.7	1.06753	2.7703e-05	up	-0.926611	0.078404	false	0.139755	0.813315	false
Cluster-10649.8	1.93239	0.000144028	up	-10.8931	4.2378e-20	down	-8.96302	5.20362e-10	down
Cluster-10665.0	7.01675	0.00328824	up	0.426911	0.788529	false	7.437	3.20894e-06	up
Cluster-10691.10	1.56613	0.00189395	up	-1.09179	0.000575345	down	NA	NA	NA
Cluster-10691.8	1.04796	0.000331029	up	-0.650288	0.0298168	false	0.4008	0.320698	false
Cluster-10696.14	1.3769	1.07098e-05	up	-0.594878	0.0491295	false	0.77614	0.00311166	false
Cluster-10697.1	2.22275	1.186e-14	up	-5.22564	2.0746e-96	down	-3.01734	2.39252e-14	down
Cluster-10697.3	1.44958	5.61716e-26	up	-1.92603	4.84329e-50	down	-0.481155	0.0047063	false
Cluster-10697.5	1.15274	0.0030398	up	-1.58558	0.152616	false	NA	NA	NA
Cluster-10697.9	2.88327	0.00489777	up	-4.92027	1.5142e-10	down	NA	NA	NA
Cluster-10709.10	1.0499	2.00949e-05	up	-0.54488	0.673296	false	0.499254	0.700631	false
Cluster-10715.15	8.17084	0.00440733	up	-0.715033	1	false	NA	NA	NA
Cluster-10718.14	2.70777	0.00134743	up	0.969836	4.38503e-12	false	3.6788	9.93276e-06	up
Cluster-10718.3	1.79083	0.000529297	up	0.438047	0.0473614	false	2.2229	2.61869e-05	up
Cluster-10767.23	2.06984	0.0031973	up	-3.04142	3.06677e-11	down	NA	NA	NA
Cluster-10771.7	2.55843	9.96335e-05	up	-3.07524	0.125703	false	-0.526145	0.813566	false
Cluster-10774.8	1.01821	6.70121e-13	up	-2.50663	0.0480047	false	-1.49795	0.261758	false
Cluster-10785.11	1.67399	1.88403e-07	up	2.35576	1.99783e-18	up	4.02644	1.86276e-28	up
Cluster-10788.6	1.04808	0.00520481	up	1.23019	9.79407e-07	up	2.2722	4.09774e-09	up
Cluster-10811.8	1.10993	5.5916e-05	up	0.952108	0.000911248	false	2.05657	1.31996e-16	up
Cluster-10815.5	2.44206	1.26123e-05	up	-2.3559	4.36451e-10	down	NA	NA	NA
Cluster-10827.10	1.59343	0.000883829	up	-1.44572	0.000409871	down	NA	NA	NA
Cluster-10831.9	8.97612	1.24653e-13	up	-1.51061	0.276058	false	7.46232	0.00203196	up
Cluster-10834.10	8.30134	1.25918e-24	up	-0.0577129	0.881782	false	8.20809	2.79135e-39	up
Cluster-10834.4	1.30399	1.20086e-11	up	-1.39342	6.57254e-13	down	-0.0947301	0.700631	false
Cluster-10846.7	7.45158	1.08281e-07	up	-7.50423	8.24445e-08	down	NA	NA	NA
Cluster-10852.10	1.2452	0.000561099	up	-6.64432	6.49525e-05	down	-5.40804	7.73284e-05	down
Cluster-10852.18	10.7983	6.17364e-12	up	-0.444828	0.581853	false	10.3488	2.77263e-16	up
Cluster-10859.4	9.17097	5.9656e-09	up	-0.322378	1	false	NA	NA	NA
Cluster-10862.5	1.03661	0.00106166	up	-0.0558105	0.968517	false	0.979566	0.510215	false
Cluster-10867.3	1.29143	0.00121146	up	0.525102	0.326877	false	1.81566	0.0041732	up
Cluster-10876.1	1.64437	6.04135e-22	up	1.57658	1.2796e-19	up	3.21648	5.68974e-59	up
Cluster-10876.4	1.07925	2.03595e-83	up	1.14647	1.30406e-123	up	2.22104	0	up
Cluster-10888.11	8.74582	0.00166814	up	-0.225641	0.941354	false	NA	NA	NA
Cluster-10908.12	7.9353	0.00516034	up	0.0207617	0.992389	false	7.9498	0.00587153	up
Cluster-10908.4	1.09639	0.000115537	up	0.875168	6.87059e-05	false	1.96674	8.19341e-10	up
Cluster-10923.4	4.9843	0.000455968	up	-3.19159	0.08112	false	NA	NA	NA
Cluster-10946.6	2.16832	3.03791e-23	up	-0.341253	0.0570252	false	1.82025	9.55952e-31	up
Cluster-10946.9	1.04747	0.00139302	up	-1.3267	2.51686e-05	down	-0.279574	0.506753	false
Cluster-10960.6	1.32703	1.32018e-06	up	-0.215542	0.724029	false	1.10667	0.0842039	false
Cluster-10982.13	1.12519	3.74513e-06	up	-0.478732	0.238953	false	0.642187	0.0917628	false
Cluster-10987.2	1.41896	0.00342749	up	-0.795568	0.105021	false	0.620845	0.233399	false
Cluster-10996.1	7.86169	4.33511e-09	up	-0.770518	0.573893	false	NA	NA	NA
Cluster-10997.6	8.85055	0.00162636	up	0.842625	0.573671	false	9.68762	5.72886e-16	up
Cluster-10997.7	1.28738	0.000309619	up	-0.427656	0.0489072	false	0.852535	0.021649	false
Cluster-11005.4	8.05357	6.42066e-09	up	-0.173997	0.902993	false	7.87523	0.0066289	up
Cluster-11005.7	1.15989	0.00341986	up	-2.14312	0.0788167	false	-0.98824	0.445032	false
Cluster-11010.2	1.27515	1.49581e-06	up	-0.237367	0.419549	false	1.0319	0.00754067	up
Cluster-11011.0	1.38303	5.09858e-07	up	-0.249586	0.421358	false	1.12955	3.92665e-05	up
Cluster-11039.16	9.41636	0.000993436	up	-2.0925	0.574657	false	NA	NA	NA
Cluster-11040.1	1.85312	0.000860074	up	2.16149	7.40572e-17	up	4.01034	7.06977e-14	up
Cluster-11040.14	1.31484	0.00357167	up	0.892308	0.0939875	false	2.19569	0.000131412	up
Cluster-11043.3	1.49846	0.00140025	up	0.805534	0.155286	false	2.29872	1.29902e-05	up
Cluster-11052.8	1.06778	0.00353849	up	-0.17526	0.699857	false	0.889343	0.0948845	false
Cluster-11062.1	1.54924	1.23852e-05	up	0.0534529	0.896888	false	1.59818	5.11739e-06	up
Cluster-11065.6	1.21137	4.92451e-05	up	-0.436992	0.00254524	false	0.768193	0.0183234	false
Cluster-11073.2	7.68175	0.000174405	up	-2.34827	0.249002	false	5.32157	0.0420035	false
Cluster-11079.4	1.17604	0.000530626	up	1.07134	2.67391e-05	up	2.24461	2.55556e-10	up
Cluster-11092.5	1.67279	0.0011002	up	-0.776237	0.0610166	false	0.88929	0.148102	false
Cluster-11104.6	1.47964	0.000276872	up	0.513711	0.453956	false	1.97819	0.00619803	up
Cluster-11126.5	9.1547	1.41685e-09	up	1.6361	0.0193163	false	10.7865	3.81228e-17	up
Cluster-11159.14	1.34807	1.27939e-24	up	-1.66058	3.65077e-33	down	-0.314747	0.097039	false
Cluster-11163.14	2.875	0.000378	up	-1.33203	0.0288349	false	NA	NA	NA
Cluster-11172.13	1.99056	0.000331204	up	1.85455	3.55101e-17	up	3.8405	3.04477e-12	up
Cluster-11172.9	2.13109	8.50347e-05	up	1.16012	0.0368762	false	3.28442	1.59784e-07	up
Cluster-11181.16	1.75182	3.56513e-09	up	-1.7112	0.00695567	down	0.0332947	0.961031	false
Cluster-11181.3	9.24217	8.41912e-12	up	-0.175918	0.772558	false	9.062	3.05331e-11	up
Cluster-11191.4	1.39054	3.32557e-09	up	-0.625695	0.00116665	false	0.758941	0.00295767	false
Cluster-11191.6	1.09454	0.00494588	up	-0.494888	0.106008	false	0.596607	0.124397	false
Cluster-11191.7	1.98706	0.000114331	up	-1.53636	0.00622766	down	0.445752	0.424665	false
Cluster-11202.7	1.22827	1.17309e-07	up	-0.404304	0.0888977	false	0.819017	7.0452e-05	false
Cluster-11204.7	1.72263	1.94341e-05	up	-0.516794	0.122038	false	1.2018	0.00803855	up
Cluster-11207.8	1.18364	0.000649099	up	1.83242	1.74097e-14	up	3.0113	2.74843e-23	up
Cluster-11208.4	1.07872	2.44949e-07	up	-0.473893	0.0159256	false	0.599225	2.07094e-07	false
Cluster-1123.6	1.10066	0.00129935	up	-0.0381193	0.929522	false	1.05903	0.0336052	false
Cluster-11234.4	5.73528	8.39409e-08	up	-4.6313	0.000104026	down	NA	NA	NA
Cluster-11236.6	8.80188	0.00152794	up	3.44591	0.0443653	false	12.2411	6.04528e-25	up
Cluster-11244.11	7.25672	2.4054e-07	up	-3.52758	0.0231491	false	NA	NA	NA
Cluster-11297.1	9.36801	6.49687e-15	up	-1.15211	0.00269925	down	8.20422	1.22122e-09	up
Cluster-11302.9	1.13274	0.00513443	up	-0.510729	0.435706	false	0.619305	0.396474	false
Cluster-11312.6	1.67634	0.00380415	up	2.46128	1.90843e-09	up	4.12957	7.59335e-26	up
Cluster-11316.1	9.55924	2.23988e-08	up	-9.6133	2.43659e-08	down	NA	NA	NA
Cluster-11321.10	1.61855	0.00309795	up	-0.490353	0.12287	false	1.1228	0.0347279	false
Cluster-11321.11	1.18285	4.00664e-38	up	-0.539977	3.58508e-09	false	0.639519	3.2384e-17	false
Cluster-11333.0	7.77657	0.00776561	up	0.912387	0.533722	false	8.68741	5.78951e-12	up
Cluster-11338.3	1.76308	0.00214495	up	-1.75108	0.349424	false	NA	NA	NA
Cluster-11341.8	1.78039	0.000433436	up	1.67459	0.000652869	up	3.4487	1.63022e-09	up
Cluster-11388.4	7.12244	1.56599e-06	up	-1.6529	0.404647	false	NA	NA	NA
Cluster-11390.5	9.19203	0.000914636	up	-0.679777	0.763736	false	8.50518	0.00304936	up
Cluster-11399.1	1.5219	1.55322e-12	up	3.41226	2.02048e-83	up	4.92969	1.04814e-152	up
Cluster-11399.2	1.14655	0.00158816	up	2.506	7.05355e-20	up	3.64615	1.39618e-28	up
Cluster-11399.3	1.55851	5.65403e-11	up	2.2615	1.15096e-91	up	3.81464	4.86282e-129	up
Cluster-11403.4	1.94183	5.82057e-58	up	1.10425	1.01838e-47	up	3.04136	1.55006e-251	up
Cluster-11405.6	1.74028	0.00120932	up	-1.07268	0.424538	false	0.668147	0.659667	false
Cluster-1156.7	8.34495	1.1263e-08	up	1.78278	0.014811	up	10.1233	6.63713e-13	up
Cluster-1235.0	1.61962	0.000159115	up	-5.67948	2.12137e-07	down	NA	NA	NA
Cluster-1356.0	1.19873	0.00090124	up	3.87122	1.82502e-199	up	5.08663	3.19588e-114	up
Cluster-1372.0	2.89986	7.52911e-08	up	-3.68259	2.59468e-08	down	NA	NA	NA
Cluster-1599.0	2.58533	8.09266e-75	up	2.43985	4.0866e-138	up	5.01966	0	up
Cluster-1615.2	1.18009	0.000606889	up	0.215472	0.422343	false	1.39105	9.93859e-05	up
Cluster-1727.2	1.97135	1.92988e-05	up	-0.061632	0.841548	false	1.90682	3.50378e-05	up
Cluster-1974.11	2.25575	2.5123e-21	up	-2.06289	2.29947e-12	down	0.189323	0.634092	false
Cluster-1974.3	1.25683	1.25611e-06	up	-1.46904	3.30596e-09	down	-0.216879	0.424349	false
Cluster-1974.7	2.09913	1.10579e-21	up	-1.65534	1.64373e-25	down	0.438413	0.124326	false
Cluster-1974.9	2.10806	2.17841e-21	up	-1.713	2.95908e-68	down	0.387824	0.141128	false
Cluster-2310.10	1.40975	5.61423e-25	up	-4.33474	6.77266e-76	down	-2.93049	6.55547e-25	down
Cluster-2310.13	1.07903	2.62217e-16	up	-2.08764	2.96545e-38	down	-1.01269	1.84224e-07	down
Cluster-2310.5	10.8105	3.66101e-16	up	-1.85681	0.282804	false	NA	NA	NA
Cluster-2337.0	1.25455	9.39739e-77	up	0.383756	4.36464e-12	false	1.63355	1.5625e-97	up
Cluster-2356.0	1.08001	2.31887e-146	up	-0.458855	1.43222e-14	false	0.616724	3.07444e-26	false
Cluster-2436.0	1.02626	0.000693072	up	-1.6405	8.08872e-07	down	-0.616037	0.172771	false
Cluster-2441.0	1.30117	3.75919e-05	up	4.11169	1.51846e-192	up	5.41405	2.69258e-134	up
Cluster-2503.0	2.0527	2.45558e-07	up	-0.710975	0.0295254	false	1.33416	0.00254692	up
Cluster-2544.0	3.12306	1.31035e-13	up	-4.93161	3.23659e-14	down	NA	NA	NA
Cluster-2646.0	1.10119	0.00608808	up	1.07116	0.0189329	false	2.16734	6.97294e-07	up
Cluster-2651.19	1.02185	1.86703e-11	up	-0.995048	5.15555e-07	false	0.0239887	0.900289	false
Cluster-2651.30	2.0078	3.15547e-07	up	-2.09932	0.112022	false	-0.10186	0.944534	false
Cluster-2651.52	1.2169	0.00657418	up	0.06983	0.886876	false	1.28478	0.024496	false
Cluster-2651.53	1.54468	0.00113979	up	-1.3189	0.011311	down	NA	NA	NA
Cluster-2651.54	1.68247	0.000176692	up	-2.00463	0.00862335	down	NA	NA	NA
Cluster-2728.0	3.81226	3.89627e-19	up	2.40851	5.29843e-37	up	6.21327	6.35199e-57	up
Cluster-2756.0	1.5739	1.0883e-34	up	-1.2648	4.86461e-28	down	0.304628	0.0311662	false
Cluster-2833.0	2.30627	1.18119e-05	up	-5.07577	8.79627e-13	down	NA	NA	NA
Cluster-2963.0	1.31197	0.00250753	up	0.404662	0.208403	false	1.7129	4.49961e-06	up
Cluster-3055.3	1.18109	0.00106621	up	1.12647	0.0247341	false	2.3021	6.04665e-05	up
Cluster-3099.0	1.69352	1.93851e-19	up	1.01272	5.24183e-16	up	2.70176	6.74102e-56	up
Cluster-3106.0	1.29963	0.000104049	up	-3.84143	8.14984e-12	down	NA	NA	NA
Cluster-3143.0	1.62913	2.03312e-09	up	2.02187	6.44932e-51	up	3.64324	1.23025e-78	up
Cluster-3182.0	1.16566	3.43068e-11	up	-2.43022	6.99603e-20	down	-1.26954	9.48147e-05	down
Cluster-3271.0	1.43285	0.000390675	up	0.802869	0.00159015	false	2.2332	6.13622e-08	up
Cluster-3457.12	11.5938	0.0030021	up	-0.260554	0.898379	false	11.3266	3.55256e-18	up
Cluster-3496.0	1.08371	0.0016259	up	-0.845728	0.0484474	false	0.232375	0.610422	false
Cluster-3496.1	1.33623	0.000106861	up	-2.30715	2.19119e-29	down	-0.976766	0.00697212	false
Cluster-3520.0	1.20075	0.000226804	up	-3.52821	1.3575e-09	down	-2.32119	0.000260818	down
Cluster-3615.0	1.01344	0.00138925	up	3.83103	1.24907e-108	up	4.83977	4.20289e-148	up
Cluster-3706.0	1.94188	2.68564e-48	up	0.83865	4.15935e-18	false	2.7778	1.2526e-150	up
Cluster-3728.0	1.28347	7.76826e-44	up	1.85298	2.80442e-250	up	3.12976	0	up
Cluster-3782.0	1.19055	5.34689e-114	up	-0.853133	1.82976e-49	false	0.332064	4.5856e-11	false
Cluster-3794.0	1.06591	3.54899e-05	up	1.37068	5.62898e-12	up	2.43297	8.4311e-20	up
Cluster-3883.0	1.18238	7.92522e-08	up	0.136411	0.42724	false	1.31703	3.73303e-08	up
Cluster-3982.0	1.70841	0.000643246	up	3.55904	5.07948e-47	up	5.25265	2.21056e-50	up
Cluster-3988.23	2.13191	0.000197126	up	-1.58306	0.0833072	false	NA	NA	NA
Cluster-4028.1	1.27497	5.95487e-16	up	-1.70508	3.29904e-23	down	-0.435377	0.024629	false
Cluster-4028.3	1.63693	0.000594417	up	-0.506243	0.325368	false	NA	NA	NA
Cluster-4034.0	6.95772	1.71651e-24	up	-10.4219	5.68529e-18	down	NA	NA	NA
Cluster-4034.13	3.92241	1.24112e-08	up	-2.0686	2.43717e-08	down	NA	NA	NA
Cluster-4034.4	8.24186	8.06922e-11	up	-8.29494	6.29487e-11	down	NA	NA	NA
Cluster-4049.0	1.07109	3.40718e-26	up	-0.630216	3.69158e-13	false	0.436644	5.19219e-05	false
Cluster-4055.0	1.50117	5.76394e-106	up	-0.531004	1.4136e-20	false	0.965032	8.70036e-37	false
Cluster-4182.0	1.01594	3.42463e-14	up	-0.573545	9.13217e-06	false	0.43682	0.00927832	false
Cluster-4186.0	1.38913	0.000112013	up	-0.350704	0.0910334	false	1.03244	0.00815786	up
Cluster-4262.0	1.19143	0.000851068	up	1.39625	3.71547e-07	up	2.58306	8.46756e-23	up
Cluster-4407.0	1.3071	0.00027419	up	0.834077	0.00291956	false	2.13617	5.37426e-11	up
Cluster-4425.0	1.46587	2.32245e-19	up	0.86477	7.3557e-07	false	2.32569	2.61084e-47	up
Cluster-4440.0	1.73445	2.33652e-20	up	0.540848	3.81457e-06	false	2.27132	1.759e-27	up
Cluster-4440.1	1.20286	1.38716e-06	up	0.350719	0.0530899	false	1.54788	3.44013e-13	up
Cluster-4517.1	7.54858	1.49382e-09	up	1.4421	0.362136	false	8.98447	0.00230143	up
Cluster-4547.0	1.0438	3.77297e-56	up	-1.25267	2.41552e-140	down	-0.213585	0.00407764	false
Cluster-4618.1	1.50293	1.20945e-43	up	-1.86241	1.85783e-64	down	-0.368683	0.0254579	false
Cluster-4638.0	1.80862	1.92779e-65	up	2.06215	4.74237e-236	up	3.86469	0	up
Cluster-4677.3	1.51676	0.00627847	up	-0.467103	0.276913	false	1.04557	0.0430019	false
Cluster-4703.3	6.96668	3.88725e-07	up	0.758344	0.0685449	false	7.71965	1.19624e-09	up
Cluster-4714.0	1.01433	9.1303e-26	up	-1.07707	3.06675e-24	down	-0.0683547	0.410019	false
Cluster-4723.2	8.37607	0.00393932	up	-8.42985	0.00404574	down	NA	NA	NA
Cluster-4844.0	4.76702	3.34215e-29	up	-1.73845	2.53645e-11	down	3.02142	6.58515e-07	up
Cluster-4868.0	1.00737	0.00507708	up	1.13573	1.83779e-05	up	2.1359	4.99854e-13	up
Cluster-4880.3	1.38519	0.00186673	up	-0.709435	0.00166752	false	0.675143	0.170131	false
Cluster-4897.0	1.36025	7.02573e-10	up	1.83908	6.45697e-21	up	3.19486	2.19925e-63	up
Cluster-4913.0	2.46324	3.42842e-59	up	-4.97918	3.57504e-97	down	-2.51546	9.75935e-19	down
Cluster-4930.5	8.45561	0.00368375	up	-8.50945	0.00380341	down	NA	NA	NA
Cluster-4934.0	2.46023	3.43958e-52	up	-0.679768	0.000387831	false	1.77558	1.06252e-17	up
Cluster-4997.1	1.43042	2.28256e-06	up	2.09869	2.55459e-25	up	3.5215	3.01594e-36	up
Cluster-5023.0	8.18379	0.00419717	up	-1.05942	0.725201	false	NA	NA	NA
Cluster-5049.3	2.3188	1.44632e-26	up	-2.25091	1.05771e-22	down	0.0619602	0.850645	false
Cluster-5072.4	1.08487	0.00343956	up	-3.77297	0.0114402	down	NA	NA	NA
Cluster-5081.0	2.94761	5.89934e-08	up	1.06771	7.24343e-12	up	4.0075	3.50972e-15	up
Cluster-5103.2	1.63245	6.20569e-06	up	-0.684901	0.0273097	false	0.93221	0.0600498	false
Cluster-5111.5	2.08569	0.00291955	up	0.839436	0.311902	false	2.92118	3.57838e-05	up
Cluster-5209.0	7.1544	6.60944e-08	up	-7.20776	4.79042e-08	down	NA	NA	NA
Cluster-5236.0	1.04391	7.00873e-54	up	-0.914317	1.62934e-21	false	0.12524	0.19255	false
Cluster-5277.0	1.65921	1.75024e-31	up	-10.6263	1.11823e-48	down	-8.96047	1.06812e-31	down
Cluster-5419.3	1.24906	0.00229705	up	-1.45583	4.39835e-08	down	-0.208705	0.636402	false
Cluster-5440.0	5.1097	0.000767708	up	1.24156	0.0145997	up	6.34618	7.22336e-06	up
Cluster-5562.6	1.04721	1.33313e-06	up	-1.4499	3.53379e-11	down	-0.405232	0.140999	false
Cluster-5584.0	1.63893	2.97876e-134	up	-2.51476	8.19751e-175	down	-0.880339	3.01093e-24	false
Cluster-5600.0	1.33887	1.19631e-05	up	-1.58366	4.528e-05	down	-0.247453	0.571288	false
Cluster-5613.1	1.30837	7.78626e-06	up	0.196344	0.177294	false	1.50058	2.97613e-07	up
Cluster-5632.2	1.23436	0.00533684	up	1.24541	8.37218e-05	up	2.47512	1.58541e-06	up
Cluster-5652.2	3.26547	0.00643584	up	-2.10965	2.65423e-06	down	1.15605	0.392074	false
Cluster-5718.6	7.08504	4.10794e-08	up	-0.741047	0.573349	false	NA	NA	NA
Cluster-5733.0	1.18432	2.86636e-98	up	-0.269456	7.03214e-05	false	0.91109	4.69552e-33	false
Cluster-5761.0	12.6886	5.53768e-23	up	-0.129174	0.897475	false	12.5536	6.65719e-16	up
Cluster-5778.4	1.50442	2.66523e-09	up	0.512475	0.0180397	false	2.01747	2.08909e-11	up
Cluster-5789.5	1.89844	0.00459767	up	-0.272853	0.856471	false	1.61753	0.325085	false
Cluster-5811.4	1.2799	2.13942e-06	up	-0.709953	0.0266528	false	0.566981	0.0729245	false
Cluster-5811.6	1.58985	7.93771e-05	up	-0.458707	0.5873	false	1.12314	0.224996	false
Cluster-5836.0	1.04348	1.92838e-21	up	-0.965612	7.02813e-06	false	0.071048	0.743705	false
Cluster-5862.4	2.27345	0.00289272	up	-2.24453	0.0343639	false	NA	NA	NA
Cluster-5862.6	2.46231	7.3846e-06	up	-7.64173	1.18334e-09	down	NA	NA	NA
Cluster-5906.0	9.47428	3.14979e-18	up	-1.02246	0.108298	false	8.43135	2.77269e-10	up
Cluster-5925.0	2.06286	4.16131e-55	up	0.66276	1.07466e-14	false	2.72135	2.39158e-94	up
Cluster-5929.3	8.52071	2.77286e-07	up	0.732424	0.666586	false	9.24845	0.00145102	up
Cluster-5964.0	1.67211	0.000192703	up	-2.03241	2.61404e-05	down	NA	NA	NA
Cluster-5989.6	4.77747	7.19428e-05	up	-3.03942	0.00459054	down	NA	NA	NA
Cluster-6037.9	2.24848	1.71369e-06	up	-1.05103	0.450468	false	1.18753	0.420307	false
Cluster-6038.0	1.1034	0.00211046	up	-0.682963	0.0103722	false	0.407612	0.347049	false
Cluster-6073.3	1.12336	1.51158e-08	up	-2.91733	4.99911e-28	down	-1.7983	4.63505e-17	down
Cluster-6076.0	1.86221	0.00657737	up	0.333808	0.1203	false	2.19167	0.00122027	up
Cluster-6094.0	1.17399	2.47261e-09	up	-1.31276	6.9059e-11	down	-0.143168	0.479796	false
Cluster-6101.7	1.96108	2.92581e-09	up	-1.07039	1.14639e-06	down	0.885963	0.0220485	false
Cluster-6122.1	1.3385	3.19154e-05	up	-1.64637	0.247642	false	-0.309897	0.834121	false
Cluster-6152.1	1.04191	2.30525e-36	up	-2.52187	1.04745e-150	down	-1.48551	5.50183e-134	down
Cluster-6174.4	1.04075	6.63535e-19	up	3.49103	0	up	4.52775	0	up
Cluster-6219.1	3.08808	0.00256332	up	-0.921797	0.132773	false	NA	NA	NA
Cluster-6277.0	1.49992	2.2189e-05	up	2.33705	2.83996e-26	up	3.83235	8.87271e-62	up
Cluster-6284.6	2.50643	6.87388e-06	up	-8.78824	4.74012e-11	down	NA	NA	NA
Cluster-6285.0	1.67176	3.10191e-10	up	-0.107797	0.43247	false	1.56328	1.20294e-08	up
Cluster-6294.3	1.48859	5.17182e-06	up	-2.20652	0.305147	false	-0.725657	1	false
Cluster-6307.1	1.3312	2.2706e-09	up	0.677133	0.00374735	false	2.0052	3.19759e-14	up
Cluster-6342.0	1.52428	0.00194966	up	-1.06845	0.00918705	down	NA	NA	NA
Cluster-6344.0	1.51885	6.18569e-07	up	0.391213	0.0866643	false	1.90469	2.63184e-09	up
Cluster-6374.0	1.72845	2.28088e-05	up	-1.23659	0.0154946	down	NA	NA	NA
Cluster-6374.6	1.32502	0.00766021	up	0.402657	0.391865	false	1.72291	0.000103078	up
Cluster-6407.0	2.83401	6.79025e-07	up	-2.19017	0.158732	false	NA	NA	NA
Cluster-6423.4	1.48794	1.09974e-05	up	-2.03559	0.000212091	down	-0.557597	0.330358	false
Cluster-6472.6	1.50685	0.00365192	up	-0.330092	0.430966	false	1.1697	0.0673848	false
Cluster-6481.2	4.63688	0.00364177	up	-2.82343	8.30413e-07	down	NA	NA	NA
Cluster-6481.4	1.78952	5.40934e-08	up	-3.02109	0.0140084	down	-1.2409	0.361023	false
Cluster-6481.7	1.46675	0.00117371	up	-1.81487	3.06418e-08	down	-0.355447	0.526948	false
Cluster-6482.6	1.23456	4.44331e-36	up	1.88884	6.6561e-89	up	3.11914	3.11564e-171	up
Cluster-6483.1	1.87621	1.9669e-53	up	2.69156	7.66075e-170	up	4.56331	3.6138e-269	up
Cluster-6516.0	1.09262	0.00500765	up	0.252108	0.185962	false	1.33998	0.00148858	up
Cluster-6542.0	1.01404	0.00106529	up	-3.4936	7.16663e-22	down	-2.4843	2.44439e-10	down
Cluster-6554.1	1.04547	1.05033e-11	up	-0.766692	0.00013557	false	0.274045	0.222407	false
Cluster-6610.0	1.07316	5.24467e-11	up	-2.1038	3.86559e-26	down	-1.03294	8.20421e-15	down
Cluster-6617.0	1.04504	0.0017391	up	-0.113962	0.551939	false	0.929192	0.00883043	false
Cluster-6621.1	1.13481	3.03201e-07	up	-0.471365	0.0172945	false	0.65942	0.000585673	false
Cluster-6621.6	1.35418	8.17955e-45	up	-0.357916	0.00259928	false	0.991473	1.33328e-25	false
Cluster-6621.7	1.16099	0.000510401	up	-0.362128	0.258921	false	0.791925	0.0786911	false
Cluster-6671.0	2.09167	6.59028e-25	up	0.912309	5.1922e-12	false	2.99721	2.07017e-51	up
Cluster-6675.6	1.25733	0.00411913	up	0.833346	0.00182414	false	2.07956	7.31664e-06	up
Cluster-6695.0	1.12704	4.45437e-13	up	-1.45637	7.00213e-12	down	-0.335535	0.156175	false
Cluster-6695.1	2.17315	1.26675e-05	up	-2.99718	0.0203257	false	-0.827262	0.574471	false
Cluster-6695.2	1.1778	8.27406e-15	up	-1.19918	7.80887e-05	down	-0.0258154	0.936207	false
Cluster-6701.0	1.65845	3.08197e-109	up	0.33197	1.01872e-07	false	1.98601	2.40861e-140	up
Cluster-6716.5	8.44048	2.1619e-06	up	0.0962815	0.954684	false	8.53347	0.00333733	up
Cluster-6746.8	1.69877	4.88023e-10	up	-1.70469	3.66297e-09	down	-0.0113284	0.975669	false
Cluster-6776.0	1.72474	1.92241e-05	up	-1.20351	0.417758	false	0.510938	0.747539	false
Cluster-6790.2	1.84159	0.00469042	up	-0.906776	0.100117	false	NA	NA	NA
Cluster-6791.2	1.196	7.20167e-06	up	-0.612375	0.045278	false	0.574164	0.160968	false
Cluster-6841.5	9.06434	1.10881e-07	up	0.665748	0.534918	false	9.72553	1.16752e-09	up
Cluster-6850.0	1.28848	0.00655911	up	-0.810714	0.140639	false	NA	NA	NA
Cluster-6852.0	2.64242	4.62571e-14	up	2.69494	1.20036e-17	up	5.33171	5.72391e-90	up
Cluster-6852.5	12.9482	2.03987e-24	up	1.76171	9.30336e-07	up	14.7051	1.66695e-35	up
Cluster-6864.1	9.06159	4.17108e-08	up	-2.10931	0.326622	false	NA	NA	NA
Cluster-6882.6	8.82608	0.00151	up	-0.290181	0.897788	false	8.53218	0.00317038	up
Cluster-6887.6	1.23663	6.94823e-06	up	0.624214	0.0185099	false	1.85366	9.28367e-09	up
Cluster-6914.6	11.3767	2.87082e-21	up	1.78189	8.1549e-33	up	13.1522	7.82953e-29	up
Cluster-6915.5	3.85218	8.1448e-05	up	-5.37063	2.23562e-06	down	NA	NA	NA
Cluster-6919.0	1.65868	0.00139487	up	-0.357148	0.303103	false	1.29564	0.0380273	false
Cluster-6944.0	4.72383	3.37039e-33	up	-5.9666	6.92795e-27	down	NA	NA	NA
Cluster-7008.2	9.45548	1.62891e-06	up	1.58306	0.151578	false	11.0337	4.33354e-19	up
Cluster-7017.2	2.19688	0.00623023	up	0.276119	0.61877	false	2.46943	0.000637536	up
Cluster-7017.3	2.01796	2.81837e-11	up	-0.0736799	0.884469	false	1.93393	0.00140692	up
Cluster-7022.2	8.50918	3.46202e-11	up	-3.97768	0.00969356	down	NA	NA	NA
Cluster-7036.3	7.97029	7.65561e-11	up	-5.13667	2.12075e-08	down	NA	NA	NA
Cluster-7052.5	3.68537	0.00341971	up	-3.58888	0.00474815	down	0.0879369	0.968672	false
Cluster-7068.5	1.0771	0.000867062	up	0.251142	0.63412	false	1.32407	0.00745269	up
Cluster-7070.0	1.37794	1.81714e-57	up	-2.59545	1.30637e-121	down	-1.22118	1.63513e-21	down
Cluster-7077.0	2.02185	0	up	-2.23564	3.22162e-274	down	-0.218537	3.3241e-06	false
Cluster-7097.6	2.49982	5.58767e-07	up	1.3673	2.69437e-05	up	3.86037	1.02653e-13	up
Cluster-7100.0	7.6117	0.00780399	up	-0.889312	0.763953	false	NA	NA	NA
Cluster-7112.0	1.80827	9.71621e-06	up	-1.18271	0.00101293	down	NA	NA	NA
Cluster-7117.6	1.75375	0.00113239	up	-0.0553964	0.971983	false	1.69632	0.3033	false
Cluster-7126.3	8.95728	4.2275e-13	up	-3.62071	0.0394274	false	NA	NA	NA
Cluster-7179.2	8.11295	5.37966e-10	up	0.224678	0.655801	false	8.3343	5.85719e-10	up
Cluster-7182.5	1.06299	0.000872224	up	-0.439868	0.102718	false	0.617834	0.0860368	false
Cluster-7184.1	1.23948	0.000467173	up	0.377734	0.543397	false	1.62002	0.019147	up
Cluster-7184.4	2.19839	0.000700827	up	-0.334799	0.513769	false	NA	NA	NA
Cluster-7184.6	1.91662	3.37992e-11	up	0.370187	0.209876	false	2.28165	8.43622e-09	up
Cluster-7217.3	2.19361	7.85056e-19	up	-3.03755	2.19783e-111	down	-0.8514	0.00577637	false
Cluster-7217.4	1.7829	1.79153e-06	up	-0.928801	0.0572206	false	0.848378	0.0624268	false
Cluster-7217.5	1.57442	1.22456e-05	up	-3.10842	0.0182148	down	-1.53857	0.28508	false
Cluster-7226.1	2.11699	1.5531e-09	up	-1.91327	9.41779e-24	down	0.199266	0.599347	false
Cluster-7264.3	1.98484	0.000606611	up	0.0308082	0.931361	false	2.00989	0.000149785	up
Cluster-7291.7	1.39817	0.000214466	up	1.95561	1.93252e-32	up	3.34967	2.44319e-24	up
Cluster-7319.0	1.24616	0.000392837	up	0.244234	0.605908	false	1.48938	0.00415288	up
Cluster-7320.2	1.59884	0.000188791	up	3.25542	1.82104e-38	up	4.85066	5.06314e-46	up
Cluster-7320.5	1.2297	0.00358895	up	2.36298	5.25535e-11	up	3.59191	1.29689e-32	up
Cluster-7323.5	1.08947	0.000986816	up	-0.470302	0.0565392	false	0.61505	0.0764371	false
Cluster-7323.8	10.369	2.29857e-14	up	2.04632	8.51172e-06	up	12.4096	1.01047e-25	up
Cluster-7327.2	1.22761	0.00305117	up	1.60107	4.70614e-24	up	2.82496	1.35426e-13	up
Cluster-7363.0	1.0918	1.40663e-133	up	1.25254	5.40417e-287	up	2.33957	0	up
Cluster-7407.0	2.05906	1.66656e-09	up	-0.460521	0.0849271	false	1.59478	3.91736e-07	up
Cluster-7410.4	1.79707	0.000439801	up	-0.362881	0.779773	false	1.42561	0.303687	false
Cluster-7417.5	1.11644	2.12286e-36	up	-0.90922	3.93984e-20	false	0.20273	0.0937502	false
Cluster-7433.4	2.09441	0.00501132	up	-1.55273	0.154075	false	0.538346	0.675936	false
Cluster-7434.14	8.77249	6.6228e-13	up	-4.87947	9.66522e-05	down	NA	NA	NA
Cluster-7434.2	2.68989	6.35636e-09	up	-2.32166	2.86224e-13	down	NA	NA	NA
Cluster-7435.6	1.16882	2.1363e-20	up	1.15637	1.85789e-23	up	2.32044	6.62729e-100	up
Cluster-7444.13	1.38518	4.20394e-05	up	1.40069	1.51238e-08	up	2.77946	8.47455e-19	up
Cluster-7449.6	2.47936	4.46052e-70	up	-5.78041	0	down	-3.30764	9.5036e-86	down
Cluster-7457.2	1.15265	0.000286166	up	1.25011	0.000106435	up	2.39885	9.02076e-12	up
Cluster-7499.0	1.14609	0.000221429	up	-1.3813	1.14042e-05	down	-0.236938	0.600861	false
Cluster-7573.1	8.38892	0.00325722	up	-3.80051	0.158619	false	NA	NA	NA
Cluster-7576.0	1.3397	0.00472654	up	-2.78551	1.05536e-05	down	NA	NA	NA
Cluster-7588.4	2.32125	0.000143624	up	-1.22929	0.0298361	false	1.09613	0.00158967	up
Cluster-7599.1	7.60572	2.50279e-05	up	-7.65762	2.20239e-05	down	NA	NA	NA
Cluster-7599.3	11.2478	1.29752e-15	up	-0.77751	0.803432	false	NA	NA	NA
Cluster-7599.5	1.00636	0.000583511	up	-0.904159	0.00077088	false	0.0975729	0.782431	false
Cluster-762.8	4.02426	6.79578e-06	up	5.27945	1.08607e-213	up	9.28861	2.63123e-54	up
Cluster-7623.0	1.09015	0.000328781	up	0.152	0.547154	false	1.23593	0.000275128	up
Cluster-7625.6	1.69976	4.20761e-06	up	-0.786067	0.00950479	false	0.908938	0.0370943	false
Cluster-7625.7	1.87903	2.17831e-10	up	0.0474108	0.859435	false	1.92187	9.28933e-09	up
Cluster-7627.3	1.19925	0.00105944	up	1.21232	0.027004	false	2.40672	7.26835e-07	up
Cluster-7640.0	1.30475	6.24266e-20	up	0.410068	0.027328	false	1.70947	5.6279e-22	up
Cluster-7640.3	1.23397	9.89856e-38	up	0.170615	0.0144368	false	1.39948	4.97608e-46	up
Cluster-7640.4	1.21234	2.4423e-49	up	0.108243	0.083203	false	1.31493	1.73876e-92	up
Cluster-7640.5	1.03204	9.75283e-12	up	0.0844463	0.125621	false	1.11224	9.84996e-13	up
Cluster-7667.8	8.05451	0.00488488	up	-0.60532	0.781439	false	7.4455	0.0108186	up
Cluster-7674.7	1.29559	2.84921e-05	up	1.38731	2.41108e-11	up	2.67777	4.53956e-17	up
Cluster-7685.0	2.0131	4.75957e-170	up	0.0394463	0.491169	false	2.04816	1.11722e-156	up
Cluster-7716.5	1.21654	0.000760932	up	-0.81107	7.27707e-07	false	0.402494	0.300599	false
Cluster-7727.2	1.10424	0.00749509	up	-1.01905	0.00268567	down	0.0735089	0.889395	false
Cluster-7728.2	5.61193	4.85389e-06	up	0.342746	0.570555	false	5.92324	3.73568e-09	up
Cluster-7728.3	1.20262	0.00526824	up	1.28252	4.39757e-06	up	2.48146	8.38761e-08	up
Cluster-7732.2	1.01974	8.27956e-05	up	0.110906	0.878675	false	1.12456	0.138215	false
Cluster-7750.3	10.2335	2.38965e-17	up	-10.2869	1.83639e-17	down	NA	NA	NA
Cluster-7754.3	1.19512	0.00359459	up	-2.03264	0.000204071	down	-0.842389	0.213011	false
Cluster-7766.1	1.06864	6.78198e-05	up	-1.01276	0.146384	false	0.0622103	0.934391	false
Cluster-7773.1	4.88619	0.0031977	up	-6.02454	3.77406e-05	down	NA	NA	NA
Cluster-7773.2	3.76885	9.88165e-69	up	-4.40195	4.73558e-62	down	-0.649457	0.129677	false
Cluster-7779.10	1.84974	2.1014e-05	up	-0.983735	0.0254064	false	0.857108	0.172329	false
Cluster-7791.0	1.18496	0.00693752	up	0.398325	0.357174	false	1.57927	0.000390602	up
Cluster-7823.2	1.00245	1.60519e-21	up	0.559328	5.27886e-16	false	1.55791	4.67517e-57	up
Cluster-7841.6	1.54515	0.000196049	up	0.100675	0.783086	false	1.63983	0.000125917	up
Cluster-7868.2	8.94649	7.32949e-13	up	3.04477	1.25406e-46	up	11.9817	4.0538e-24	up
Cluster-7938.5	1.06199	0.004654	up	-0.740897	0.608529	false	0.309174	0.838623	false
Cluster-7952.1	1.04876	0.000130847	up	-3.64455	3.91335e-13	down	-2.59811	3.19326e-08	down
Cluster-7969.1	1.21366	3.78346e-227	up	-0.637322	8.14737e-21	false	0.570459	1.07946e-14	false
Cluster-7971.0	1.21228	6.98724e-05	up	1.04101	8.15424e-14	up	2.2497	4.42958e-13	up
Cluster-7976.0	1.86118	5.50355e-06	up	-2.42824	4.35428e-08	down	NA	NA	NA
Cluster-7976.6	11.0755	3.66004e-19	up	-11.1292	3.00678e-19	down	NA	NA	NA
Cluster-7979.7	3.22944	0.000787572	up	-1.29916	0.34663	false	NA	NA	NA
Cluster-8035.1	1.31141	0.000743705	up	-0.698496	0.420152	false	0.606085	0.513513	false
Cluster-8047.0	1.77088	2.32006e-12	up	-1.0696	3.05432e-05	down	0.699745	0.0455847	false
Cluster-8086.11	1.17604	0.000292258	up	0.473191	0.0284901	false	1.64426	9.69815e-07	up
Cluster-8086.4	1.39292	2.13245e-05	up	0.223048	0.586489	false	1.61149	0.000946728	up
Cluster-8120.7	5.19504	3.26644e-11	up	-0.485971	0.693808	false	4.70244	0.000532403	up
Cluster-8120.8	1.1937	4.41516e-12	up	0.671798	2.9854e-07	false	1.86088	2.23116e-32	up
Cluster-8127.0	1.23494	0.00608405	up	-2.53334	1.57948e-06	down	-1.30312	0.01182	down
Cluster-8127.4	1.19667	0.000517066	up	0.771192	0.00378063	false	1.96278	3.27874e-12	up
Cluster-8154.0	10.3844	1.61498e-16	up	-0.125945	0.806105	false	10.2545	2.13331e-14	up
Cluster-8156.0	1.46238	0.000127336	up	-3.10268	0.0192159	false	-1.64261	0.23884	false
Cluster-8205.1	7.51701	1.39249e-06	up	0.361668	0.664289	false	7.8739	2.81608e-07	up
Cluster-8205.10	3.80974	0.00222716	up	1.53309	2.47831e-06	up	5.3271	4.22723e-07	up
Cluster-8221.0	1.45282	1.1532e-07	up	1.44775	3.89962e-11	up	2.89473	2.10052e-23	up
Cluster-8232.0	1.42224	6.08351e-51	up	-0.379434	0.00384324	false	1.03893	2.7633e-13	up
Cluster-8249.0	1.15911	8.13318e-36	up	-4.39361	2.23142e-86	down	-3.24503	4.2539e-35	down
Cluster-8254.2	5.54671	5.01553e-20	up	2.84201	7.03975e-41	up	8.38096	1.91884e-51	up
Cluster-8284.1	1.18105	3.23757e-14	up	3.44005	0	up	4.61993	0	up
Cluster-8285.2	8.54142	0.00280289	up	1.38072	0.547841	false	9.91798	0.000407895	up
Cluster-8330.8	8.51995	6.84516e-11	up	-0.984796	0.52395	false	NA	NA	NA
Cluster-8334.0	1.15298	0.000538636	up	-0.205611	0.529831	false	0.94372	0.0289154	false
Cluster-8349.1	1.96249	3.06449e-06	up	-2.39988	7.75797e-07	down	NA	NA	NA
Cluster-8389.0	1.02974	6.28707e-13	up	-1.41571	4.62579e-12	down	-0.390217	0.0996502	false
Cluster-8389.6	1.59211	0.00271631	up	-0.960967	0.0126186	false	0.625555	0.184654	false
Cluster-8398.1	1.87861	4.95854e-62	up	0.385509	0.0130583	false	2.25668	2.7378e-35	up
Cluster-8398.3	1.65246	0.00493587	up	-1.51518	0.00548946	down	0.126744	0.869004	false
Cluster-8425.6	1.71981	0.00478322	up	-1.29827	0.365293	false	0.411795	0.779566	false
Cluster-8439.1	1.95406	0.00190454	up	-0.312915	0.626545	false	1.63477	8.64022e-05	up
Cluster-8468.6	2.56655	9.86244e-15	up	-0.148583	0.772598	false	2.40372	7.22955e-05	up
Cluster-8479.3	1.47512	0.00285021	up	-1.4471	2.83529e-11	down	0.0333203	0.951266	false
Cluster-8483.1	1.13652	0.00450169	up	0.892305	0.0464847	false	2.02438	2.63015e-09	up
Cluster-8498.4	2.24009	0.000667658	up	1.31837	0.0101814	up	3.55981	2.81515e-16	up
Cluster-8506.1	2.90733	0.000145616	up	-5.85428	3.7972e-07	down	-2.95524	0.0186647	down
Cluster-8514.4	10.5771	0.00678513	up	0.453885	0.817349	false	11.0266	9.4138e-16	up
Cluster-8531.4	1.07148	0.00435042	up	0.193002	0.587875	false	1.25906	4.14843e-06	up
Cluster-8531.7	1.11378	1.55414e-86	up	0.862668	7.36926e-38	false	1.97268	1.29305e-144	up
Cluster-8538.0	7.81712	2.91751e-09	up	-0.0930735	0.948725	false	NA	NA	NA
Cluster-8580.5	1.50898	8.61033e-05	up	-0.495409	0.170212	false	1.01104	0.00025069	up
Cluster-8590.0	9.37628	0.000683564	up	2.17039	0.135961	false	11.5421	2.06296e-21	up
Cluster-8590.5	1.5854	7.33393e-05	up	-1.97687	1.08588e-14	down	-0.394067	0.393027	false
Cluster-8590.8	1.82923	9.07405e-16	up	1.29803	9.12085e-19	up	3.1229	2.78653e-62	up
Cluster-8598.3	1.57698	0.00587662	up	-1.10347	0.0514504	false	0.470668	0.250499	false
Cluster-8608.2	9.0277	0.0017718	up	-0.0525005	0.97536	false	8.97182	3.93761e-09	up
Cluster-8608.7	1.46854	0.00354591	up	0.681608	0.269017	false	2.14793	0.000556781	up
Cluster-8626.1	1.10764	0.00462794	up	-1.39467	0.17845	false	-0.291027	0.792921	false
Cluster-8626.11	3.76244	2.85945e-06	up	-3.1918	0.0244378	false	NA	NA	NA
Cluster-8626.2	4.78728	2.5827e-08	up	-5.66545	2.46608e-12	down	NA	NA	NA
Cluster-8626.4	3.82722	4.49365e-12	up	-5.0106	1.53748e-11	down	NA	NA	NA
Cluster-8626.5	5.36198	2.22805e-09	up	-10.3428	1.697e-17	down	NA	NA	NA
Cluster-8626.7	2.03797	0.0033574	up	-1.57101	0.0114759	down	NA	NA	NA
Cluster-8626.8	10.866	3.12344e-17	up	-10.919	2.82071e-17	down	NA	NA	NA
Cluster-8647.0	1.44736	1.5001e-16	up	0.592373	0.000109359	false	2.03569	7.20458e-46	up
Cluster-8647.1	1.25639	0.00134192	up	0.326658	0.192545	false	1.57679	0.000124622	up
Cluster-8647.2	1.27922	1.54778e-43	up	1.73692	1.76406e-239	up	3.0117	0	up
Cluster-8656.7	1.04233	4.04313e-09	up	-14.9668	7.04072e-37	down	-13.9296	5.67122e-31	down
Cluster-8659.1	1.82217	2.06814e-06	up	-3.54718	0.000217551	down	NA	NA	NA
Cluster-8670.5	2.72194	0.00335602	up	-6.05869	2.12424e-05	down	NA	NA	NA
Cluster-8671.0	1.03936	0.000153863	up	0.733494	0.00104643	false	1.76508	4.66724e-14	up
Cluster-8676.6	1.76338	0.00307856	up	-0.234981	0.691117	false	1.52116	0.00493873	up
Cluster-8677.1	1.00901	6.66075e-21	up	2.19285	6.87365e-200	up	3.19695	0	up
Cluster-8677.8	1.44328	3.35859e-08	up	2.59156	2.46397e-55	up	4.03009	4.32244e-72	up
Cluster-8703.0	1.14909	0.00305999	up	-0.833995	0.053251	false	0.312004	0.511096	false
Cluster-8743.5	9.08009	1.21804e-11	up	2.19771	1.77457e-07	up	11.2713	8.51744e-21	up
Cluster-8757.4	1.5338	1.32511e-07	up	-1.86838	0.0028877	down	-0.336738	0.623183	false
Cluster-8785.10	1.02611	0.000218218	up	-1.22831	0.329695	false	-0.210667	0.875123	false
Cluster-8785.3	8.76265	0.0017199	up	-1.87632	0.523013	false	NA	NA	NA
Cluster-8793.2	8.47607	6.66268e-13	up	-1.38708	0.383514	false	7.12317	0.000661791	up
Cluster-8799.2	8.58995	1.22417e-08	up	2.64993	9.50706e-06	up	11.2323	7.62183e-21	up
Cluster-8806.3	1.13437	0.00589483	up	-0.395237	0.369781	false	0.731796	0.00930696	false
Cluster-8822.7	1.05679	0.00150497	up	0.148787	0.554326	false	1.20057	0.00063181	up
Cluster-8832.2	2.24747	7.78726e-08	up	-1.39513	0.0621366	false	0.840313	0.307699	false
Cluster-8873.0	1.29565	2.90658e-05	up	-0.619317	0.114844	false	0.670759	0.13269	false
Cluster-8891.2	1.05855	0.000106692	up	0.11427	0.814525	false	1.16997	0.0223829	false
Cluster-8908.0	1.17344	9.998e-12	up	0.707265	7.3495e-05	false	1.87637	9.43985e-22	up
Cluster-8952.5	6.97767	9.50539e-05	up	-1.01284	0.642128	false	NA	NA	NA
Cluster-8964.5	1.64574	8.75591e-07	up	-1.94574	0.181564	false	-0.300371	0.847097	false
Cluster-8965.6	9.01903	7.19212e-12	up	0.466459	0.233152	false	9.48085	2.52218e-15	up
Cluster-8980.0	1.17139	5.81941e-71	up	-1.236	1.59069e-50	down	-0.0684212	0.345383	false
Cluster-9011.8	1.38141	0.000957173	up	-2.00773	0.000900426	down	NA	NA	NA
Cluster-9021.5	7.95161	1.20166e-06	up	0.0636649	0.96807	false	8.01218	0.00652319	up
Cluster-9028.3	10.8676	2.10894e-17	up	-0.863438	0.564955	false	10.0001	0.000354145	up
Cluster-9032.13	1.35701	0.000141642	up	-2.97247	4.22777e-13	down	-1.62883	0.00264888	down
Cluster-9032.2	10.3186	3.76909e-14	up	-0.868603	0.76899	false	NA	NA	NA
Cluster-9032.5	2.96732	7.10843e-29	up	-2.75417	3.80354e-33	down	0.207365	0.390975	false
Cluster-9040.6	1.10701	6.70098e-06	up	-1.50285	0.00206432	down	-0.39559	0.47015	false
Cluster-9057.7	1.1236	0.000522088	up	-1.55742	0.200887	false	-0.448842	0.730575	false
Cluster-9096.2	1.1043	1.28827e-21	up	0.245715	0.0490728	false	1.34699	6.89973e-21	up
Cluster-9128.9	1.55198	0.000212756	up	-1.25273	0.416346	false	0.291257	0.853842	false
Cluster-9131.2	7.67141	0.00729702	up	-7.72427	0.00711054	down	NA	NA	NA
Cluster-9146.0	12.668	4.58434e-26	up	-12.721	3.23546e-26	down	NA	NA	NA
Cluster-9146.2	1.58633	4.78605e-06	up	-1.63704	5.53389e-05	down	-0.0411858	0.93801	false
Cluster-9146.3	1.1018	5.4535e-28	up	-2.96795	1.84931e-209	down	-1.87384	1.25428e-33	down
Cluster-9152.6	2.46108	0.000653566	up	2.30977	0.000916384	up	4.76742	3.7465e-11	up
Cluster-9182.14	1.14687	0.000775543	up	-0.810019	0.031316	false	0.331007	0.437245	false
Cluster-9210.1	1.59522	1.15255e-10	up	0.988138	0.00635233	false	2.57887	3.39329e-13	up
Cluster-9210.7	2.5457	0.000135681	up	-1.16122	0.0147084	down	NA	NA	NA
Cluster-9210.8	1.75645	2.20108e-15	up	-0.204653	0.261952	false	1.54741	1.10058e-08	up
Cluster-9216.6	7.65231	2.21196e-06	up	-1.91331	0.149373	false	NA	NA	NA
Cluster-9260.0	2.63727	1.53318e-07	up	-1.05447	0.298865	false	1.58317	0.16199	false
Cluster-9268.5	1.15049	0.00495398	up	-1.28201	0.0217328	false	-0.139125	0.789257	false
Cluster-9274.10	1.33361	2.29491e-24	up	-1.59718	5.14694e-75	down	-0.268697	0.0823935	false
Cluster-9294.3	2.28796	0.00439623	up	-0.278294	0.714584	false	2.00417	0.00485974	up
Cluster-9294.8	1.84586	1.37665e-06	up	0.433045	0.165956	false	2.27202	7.83615e-17	up
Cluster-9300.1	1.60428	6.31749e-08	up	-2.31815	8.7981e-13	down	-0.717153	0.00286179	false
Cluster-9322.1	1.92492	0.00670578	up	-0.764951	0.643871	false	1.15375	0.477981	false
Cluster-9322.4	1.2498	0.00346928	up	-9.84866	1.18921e-14	down	-8.60167	2.40371e-11	down
Cluster-9333.0	7.66383	1.97743e-09	up	0.113602	0.842861	false	7.77266	1.23286e-07	up
Cluster-9333.4	1.61949	0.000160142	up	0.926175	0.0195638	false	2.54009	1.07365e-21	up
Cluster-9346.1	1.02559	5.2979e-20	up	-0.532123	0.000143609	false	0.488454	0.000443842	false
Cluster-9346.2	2.23744	1.23569e-09	up	-1.5206	0.0299644	false	0.72065	0.350589	false
Cluster-9346.3	2.29439	2.20313e-26	up	-10.3268	5.71008e-18	down	-8.02985	1.6272e-10	down
Cluster-9346.5	1.01759	1.47133e-42	up	-6.12359	9.40118e-79	down	-5.11024	4.8647e-52	down
Cluster-9360.1	1.50011	0.00273232	up	0.438692	0.324634	false	1.93086	8.62246e-06	up
Cluster-9360.3	2.04672	0.0021777	up	0.486388	0.19396	false	2.52849	0.000107835	up
Cluster-9362.11	2.50134	3.57247e-07	up	0.52148	0.195467	false	3.01851	2.387e-18	up
Cluster-9365.0	10.2225	6.52722e-10	up	-2.8597	0.185887	false	NA	NA	NA
Cluster-9366.6	1.04693	3.9253e-06	up	0.187362	0.353702	false	1.22963	4.80675e-22	up
Cluster-9379.13	1.04322	0.000648546	up	-0.0802133	0.842538	false	0.962421	0.032933	false
Cluster-9386.9	8.10395	5.32897e-09	up	-8.15616	4.35613e-09	down	NA	NA	NA
Cluster-9395.2	1.45347	3.55189e-06	up	-0.373231	0.341179	false	1.07447	0.0109141	up
Cluster-9439.0	1.26776	2.79282e-20	up	-1.78072	4.04417e-26	down	-0.518342	0.000294959	false
Cluster-9439.10	1.77037	2.14281e-07	up	-0.499718	0.0210738	false	1.26599	0.000128926	up
Cluster-9439.5	1.56714	1.93714e-06	up	-2.40191	8.04472e-06	down	-0.836689	0.184391	false
Cluster-9439.6	1.78582	5.00997e-18	up	-1.97467	3.09064e-13	down	-0.194508	0.557192	false
Cluster-9439.7	2.31885	0.000694213	up	-2.32584	5.53935e-05	down	-0.0116628	0.985971	false
Cluster-9439.9	1.53679	1.9449e-05	up	-1.11746	0.000805671	down	0.414714	0.374537	false
Cluster-9445.9	1.2981	2.23051e-05	up	-1.66344	5.10132e-27	down	-0.371125	0.289298	false
Cluster-9457.4	3.32023	0.00107475	up	-1.18004	0.12943	false	2.12863	0.126738	false
Cluster-9483.4	1.26122	0.000196096	up	1.40183	0.0600632	false	2.65732	0.000623361	up
Cluster-9496.8	1.00896	0.000649803	up	-1.29717	0.090986	false	-0.299411	0.720387	false
Cluster-9511.2	1.28451	1.23976e-31	up	1.34325	4.29285e-72	up	2.62303	9.46913e-110	up
Cluster-9511.7	1.17623	3.36791e-34	up	0.76044	1.739e-10	false	1.93291	3.25204e-46	up
Cluster-9532.2	8.34729	0.00348388	up	-3.45658	0.206898	false	NA	NA	NA
Cluster-9545.7	1.17449	8.572e-46	up	1.64417	1.06985e-63	up	2.8133	3.10057e-116	up
Cluster-956.10	2.77494	4.17995e-22	up	-4.68995	5.07509e-46	down	-1.91041	8.73794e-05	down
Cluster-956.11	1.73578	8.94816e-10	up	-4.58245	2.09076e-06	down	-2.84445	0.0113975	down
Cluster-956.14	3.78759	0.000330003	up	-4.86282	7.86244e-05	down	NA	NA	NA
Cluster-956.6	1.28379	8.31731e-10	up	-5.14359	5.38495e-30	down	-3.87151	2.94147e-15	down
Cluster-9570.5	7.01965	0.000494801	up	-1.81869	0.26936	false	NA	NA	NA
Cluster-9580.1	10.4033	3.15044e-18	up	-10.4565	2.29559e-18	down	NA	NA	NA
Cluster-9580.11	1.96888	9.45046e-05	up	-2.19849	1.59367e-06	down	NA	NA	NA
Cluster-9582.1	7.83521	8.17566e-09	up	-4.10378	0.00308993	down	NA	NA	NA
Cluster-9585.6	1.7245	3.42405e-07	up	1.45735	1.6141e-07	up	3.17783	1.36203e-24	up
Cluster-9593.0	1.54763	1.04602e-250	up	1.87204	0	up	3.41491	0	up
Cluster-9601.0	1.04539	7.95108e-28	up	1.88488	1.82212e-56	up	2.92396	2.17268e-98	up
Cluster-9611.4	1.41443	8.14242e-06	up	-1.41992	0.338027	false	-0.0160885	0.991828	false
Cluster-9612.3	1.23409	0.00611373	up	0.487875	0.0930296	false	1.72014	1.78789e-05	up
Cluster-9616.0	1.09495	5.31082e-24	up	0.616687	3.12571e-15	false	1.70641	1.08108e-61	up
Cluster-9621.9	1.07887	0.00103353	up	1.02423	1.14202e-07	up	2.0978	3.85572e-14	up
Cluster-9633.2	2.25044	2.73481e-06	up	-0.121345	0.658488	false	2.12456	5.27105e-05	up
Cluster-9639.2	1.94612	1.65151e-05	up	0.898541	0.000153584	false	2.83942	1.56756e-10	up
Cluster-9644.3	7.69775	3.03961e-06	up	-0.552109	0.478941	false	NA	NA	NA
Cluster-9645.9	1.67033	0.000237318	up	-0.456091	0.305065	false	1.20422	2.0059e-13	up
Cluster-9654.6	1.02534	0.000321091	up	-1.05015	0.0557774	false	-0.0288337	0.960937	false
Cluster-9667.4	1.0526	1.02856e-06	up	2.88314	1.63888e-48	up	3.93066	0	up
Cluster-9686.3	8.86743	0.00236404	up	-4.92171	0.0691308	false	NA	NA	NA
Cluster-9688.1	8.99999	8.59606e-11	up	0.494781	0.36658	false	9.49087	4.90251e-14	up
Cluster-9688.2	7.87366	0.00567199	up	1.80323	0.224309	false	9.67193	1.136e-10	up
Cluster-9691.6	8.61947	5.50919e-09	up	-2.06606	0.320724	false	NA	NA	NA
Cluster-9693.3	1.28758	8.71683e-05	up	-3.25971	5.60899e-10	down	-1.97839	0.00040808	down
Cluster-9703.2	1.14676	5.86566e-11	up	0.169039	0.538032	false	1.31046	2.86448e-05	up
Cluster-9706.0	5.74419	3.80776e-06	up	-0.398683	1	false	NA	NA	NA
Cluster-9713.2	1.23519	0.00139228	up	-0.53666	0.0838126	false	0.694457	0.0660867	false
Cluster-9725.0	1.10976	8.83062e-131	up	-0.968571	2.1305e-80	false	0.136319	0.00983556	false
Cluster-9758.3	1.28678	1.26017e-11	up	0.33463	0.00492423	false	1.61604	1.33928e-13	up
Cluster-9758.6	12.4507	4.23176e-23	up	-2.6108	0.161216	false	9.83702	0.000570872	up
Cluster-9772.0	1.0538	9.87147e-10	up	-0.285108	0.00596714	false	0.765213	7.38616e-05	false
Cluster-9777.0	1.25246	0.000146063	up	-1.1772	9.14867e-05	down	0.0694484	0.833063	false
Cluster-9783.5	2.45467	8.30385e-13	up	-1.1884	0.000252134	down	1.26383	0.00238743	up
Cluster-9783.6	1.25372	1.07007e-05	up	-1.51242	1.12211e-07	down	-0.264595	0.273564	false
Cluster-9783.8	1.43457	7.90151e-10	up	-2.33585	1.83648e-19	down	-0.906658	0.00250883	false
Cluster-9784.9	7.96869	1.2311e-07	up	-0.692676	0.628485	false	7.26712	0.0141148	up
Cluster-9791.0	1.26627	9.9744e-07	up	0.498713	0.0389241	false	1.75922	2.68734e-19	up
Cluster-9792.1	1.59459	3.93765e-11	up	-1.51151	4.30135e-10	down	0.0750839	0.829806	false
Cluster-9792.5	4.44856	0.00248945	up	-1.26745	0.356097	false	3.19961	0.232295	false
Cluster-9799.3	2.08632	0.000337452	up	-1.07618	0.0408544	false	1.00532	0.179057	false
Cluster-9809.3	1.27435	0.00672672	up	-1.6173	0.403285	false	-0.349453	0.835737	false
Cluster-9810.15	1.68976	0.000344056	up	0.236684	0.473454	false	1.92049	3.97171e-06	up
Cluster-9812.9	7.30859	2.01166e-07	up	-1.32493	0.271755	false	NA	NA	NA
Cluster-9815.0	2.11613	0.000742875	up	0.0122386	0.980294	false	2.12243	0.000647771	up
Cluster-9818.10	8.87242	4.75935e-11	up	-1.77885	0.392147	false	NA	NA	NA
Cluster-9827.1	1.80645	2.01828e-17	up	0.166074	0.165871	false	1.96787	1.10823e-17	up
Cluster-9827.3	1.49137	1.70263e-133	up	-0.19812	0.00193362	false	1.28785	1.52684e-132	up
Cluster-9827.4	1.27848	1.29137e-104	up	-0.134564	0.0185096	false	1.13849	1.5542e-46	up
Cluster-9828.0	1.209	7.89608e-05	up	0.634945	0.00275737	false	1.83883	3.6537e-12	up
Cluster-9828.9	1.288	1.14061e-15	up	-1.16195	1.40836e-14	down	0.121569	0.513482	false
Cluster-9835.4	1.23124	0.00161279	up	3.84789	2.81864e-67	up	5.06989	2.77057e-161	up
Cluster-9837.5	1.16878	4.55182e-05	up	1.6691	4.07549e-15	up	2.83322	1.24314e-25	up
Cluster-9846.6	2.01631	0.00482687	up	0.674287	0.111293	false	2.68757	0.000213041	up
Cluster-9851.0	1.65817	1.349e-63	up	1.75461	1.4712e-179	up	3.4085	2.18125e-282	up
Cluster-9854.3	1.86095	0.000553908	up	-2.12566	0.000407081	down	-0.267467	0.603658	false
Cluster-9869.2	1.06824	0.00685441	up	0.330783	0.117837	false	1.39464	0.000731766	up
Cluster-9872.3	8.9049	0.00190586	up	-0.756646	0.806538	false	NA	NA	NA
Cluster-9881.3	1.0651	5.50077e-05	up	-0.103737	0.599176	false	0.957598	0.000557188	false
Cluster-9888.3	1.42916	0.00502325	up	-0.952195	0.137919	false	0.475482	0.465074	false
Cluster-9907.8	3.29846	0.00784683	up	-2.88457	0.0493369	false	0.414584	0.857298	false
Cluster-9916.3	2.98828	0.000247757	up	0.932539	7.66391e-06	false	3.91445	1.13566e-06	up
Cluster-9916.4	10.0656	3.12365e-17	up	-10.1186	2.25004e-17	down	NA	NA	NA
Cluster-9924.1	1.90677	2.24071e-08	up	3.06999	9.05818e-51	up	4.97177	4.32247e-84	up
Cluster-9930.5	1.36852	2.71704e-09	up	1.95852	3e-30	up	3.31623	1.87781e-196	up
Cluster-9952.3	1.00618	7.05679e-05	up	0.784548	0.00151696	false	1.78653	9.41607e-16	up
Cluster-9954.2	1.64613	0.00302762	up	-0.934977	0.0211223	false	0.706331	0.302208	false
Cluster-9958.1	1.90245	5.4718e-13	up	-3.14116	1.65839e-09	down	-1.22925	0.0465731	false
Cluster-9958.3	1.91892	0.00591854	up	-2.87543	0.0428131	false	-0.959191	0.553912	false
Cluster-9961.19	1.46688	9.20416e-21	up	-1.79867	8.25965e-14	down	-0.342269	0.265846	false
Cluster-9961.2	8.91701	0.00123813	up	-8.96936	0.00133596	down	NA	NA	NA
Cluster-9968.0	1.32478	0.00719331	up	-1.53305	0.00284321	down	-0.211533	0.712118	false
Cluster-9977.0	9.62084	1.04463e-14	up	0.593336	0.220116	false	10.2111	1.98069e-14	up
Cluster-10004.10	-1.20378	0.00437254	down	5.65876	4.21379e-38	up	4.44897	1.10745e-36	up
Cluster-10007.0	-1.11896	7.22529e-06	down	0.783045	0.198378	false	-0.346147	0.547248	false
Cluster-10007.14	-10.5699	0.0068257	down	NA	NA	NA	-0.610142	0.86993	false
Cluster-10022.7	-1.08624	3.03939e-16	down	0.155575	0.342402	false	-0.934427	8.95797e-07	false
Cluster-10022.8	-1.24603	0.000635344	down	0.0600901	0.874616	false	-1.19033	0.00101337	down
Cluster-10060.0	-2.30425	0.00265241	down	0.171673	0.87231	false	-2.13466	0.00931778	down
Cluster-10065.3	-1.78505	0.00789439	down	1.21249	0.170966	false	-0.573108	0.395908	false
Cluster-10071.8	-1.06381	0.00442958	down	-0.575184	0.431235	false	-1.64359	0.0208282	false
Cluster-10076.12	-8.95209	0.0012279	down	8.99125	0.00138449	up	0.0340853	0.988038	false
Cluster-10091.1	-1.6239	0.00305244	down	NA	NA	NA	-3.00554	2.18491e-05	down
Cluster-10091.15	-1.0964	0.000119661	down	-1.79527	0.146587	false	-2.89818	0.0171668	down
Cluster-10113.0	-1.11375	0.000879445	down	-1.24493	0.00736669	down	-2.36241	4.4954e-09	down
Cluster-10113.5	-1.62587	9.01784e-28	down	0.292723	0.171485	false	-1.34142	4.60769e-14	down
Cluster-10113.8	-1.54278	3.27284e-05	down	-2.47411	5.44796e-08	down	-4.02369	2.15899e-21	down
Cluster-10132.0	-1.8501	1.01657e-20	down	2.68137	7.43916e-33	up	0.8272	0.00043627	false
Cluster-10133.3	-1.16575	1.59506e-11	down	-0.845447	0.00279375	false	-2.02137	2.03318e-16	down
Cluster-10147.0	-1.63625	0.000177969	down	NA	NA	NA	-0.0237235	0.953833	false
Cluster-10150.1	-1.15356	0.00264473	down	-0.185737	0.762909	false	-1.34249	0.00747555	down
Cluster-10159.3	-9.01765	4.33821e-10	down	NA	NA	NA	-8.59946	4.1965e-09	down
Cluster-10164.2	-1.63319	7.12683e-06	down	-0.664851	0.639019	false	-2.304	0.0991542	false
Cluster-10164.6	-1.18303	3.9793e-13	down	-0.46261	0.225702	false	-1.64799	1.65097e-05	down
Cluster-10164.7	-5.38185	0.00354231	down	1.79472	0.452464	false	-3.59068	0.0379121	false
Cluster-10165.12	-1.06419	0.000247937	down	-0.590157	0.0912098	false	-1.66038	5.83041e-09	down
Cluster-10168.6	-1.43903	3.82099e-06	down	0.320787	0.420521	false	-1.12503	0.00159284	down
Cluster-10189.1	-2.20911	5.40387e-10	down	0.488247	0.311091	false	-1.72668	1.49521e-07	down
Cluster-10189.6	-1.00526	3.1553e-06	down	-2.08475	1.95049e-12	down	-3.10093	1.67486e-66	down
Cluster-10193.18	-1.01933	0.00324617	down	0.607614	0.0859182	false	-0.417455	0.221717	false
Cluster-10197.14	-8.67615	0.00162169	down	NA	NA	NA	-3.31128	0.225664	false
Cluster-10201.4	-1.40243	3.45348e-05	down	-2.09918	0.000263397	down	-3.50513	4.08214e-12	down
Cluster-10202.3	-1.13149	1.31241e-07	down	0.0975287	0.812256	false	-1.04095	0.0054564	down
Cluster-10203.5	-1.34553	1.27541e-21	down	-5.89084	0.00888538	down	-7.24055	0.00126561	down
Cluster-10218.2	-1.05882	0.00302215	down	2.30925	8.95359e-22	up	1.25203	1.14093e-05	up
Cluster-10223.8	-1.66159	1.45551e-12	down	-3.38972	0.05644	false	-5.05603	0.00413302	down
Cluster-10224.0	-2.11629	7.21584e-05	down	0.677132	0.224827	false	-1.44383	0.00752053	down
Cluster-10226.0	-8.98735	5.85199e-13	down	NA	NA	NA	-3.60658	0.0305629	false
Cluster-10230.11	-1.99996	6.5984e-10	down	2.62377	9.90183e-36	up	0.621005	0.015842	false
Cluster-10239.10	-1.0274	4.98382e-08	down	1.06157	1.06376e-07	up	0.0289745	0.90376	false
Cluster-10241.3	-1.40967	0.00497942	down	1.02852	0.0311846	false	-0.385354	0.287157	false
Cluster-10248.5	-9.16177	6.19512e-10	down	7.78178	0.00640514	up	-1.38222	0.331151	false
Cluster-10269.5	-1.32172	2.10706e-05	down	0.200237	0.644034	false	-1.12528	0.000376412	down
Cluster-10295.0	-5.80137	1.86402e-06	down	NA	NA	NA	-3.06437	7.12946e-06	down
Cluster-10308.10	-1.52151	0.00481836	down	-1.70299	0.239824	false	-3.23179	0.0151203	down
Cluster-10338.5	-1.30184	0.00693051	down	-1.1112	0.445752	false	-2.41755	0.0899568	false
Cluster-10343.0	-1.3367	0.00089815	down	1.38398	0.0370595	false	0.0465562	0.942937	false
Cluster-10355.1	-1.17647	0.00671191	down	NA	NA	NA	-1.34549	0.258247	false
Cluster-10396.2	-2.33034	0.00126024	down	NA	NA	NA	-1.44171	0.256419	false
Cluster-10399.10	-1.57796	2.32807e-07	down	NA	NA	NA	-1.28065	0.316659	false
Cluster-10399.7	-3.49277	5.83075e-05	down	NA	NA	NA	-2.82774	0.116057	false
Cluster-10401.11	-1.22248	0.00695543	down	0.666112	0.370859	false	-0.551618	0.401344	false
Cluster-10459.1	-1.05807	0.0017243	down	0.88193	0.0190953	false	-0.183511	0.37558	false
Cluster-10500.6	-9.19645	0.000879285	down	11.3985	5.50029e-13	up	2.19819	0.167491	false
Cluster-10510.0	-1.09647	5.01203e-05	down	1.73025	1.06431e-11	up	0.628597	0.0119048	false
Cluster-10518.3	-3.03026	0.00687838	down	3.51099	0.00179582	up	0.472637	0.27742	false
Cluster-10522.0	-8.34348	0.00380283	down	NA	NA	NA	-1.82034	0.54172	false
Cluster-10525.2	-2.5036	9.71925e-09	down	3.43888	6.60619e-19	up	0.94046	1.37351e-05	false
Cluster-10528.5	-1.55312	0.00439409	down	NA	NA	NA	-0.92793	0.485233	false
Cluster-10532.1	-1.24255	0.000119345	down	0.0725201	0.927496	false	-1.16959	0.123812	false
Cluster-10536.10	-1.79569	4.88179e-07	down	1.79509	0.00346116	up	-0.00292241	0.995882	false
Cluster-10545.10	-8.82585	3.20979e-09	down	8.26091	1.32366e-07	up	-0.566838	0.508047	false
Cluster-10556.1	-9.90246	2.48971e-12	down	10.7618	0.00587984	up	0.853714	0.608963	false
Cluster-10556.6	-9.13933	0.00120067	down	NA	NA	NA	-8.72332	0.00303627	down
Cluster-10560.6	-1.92172	0.000336732	down	0.856081	0.589582	false	-1.06241	0.485551	false
Cluster-10577.1	-8.11428	0.00500502	down	NA	NA	NA	-1.20657	0.574543	false
Cluster-10622.10	-1.26639	2.2919e-05	down	1.41298	0.000280182	up	0.141991	0.706394	false
Cluster-10622.11	-1.42096	0.00106547	down	1.06015	0.00925784	up	-0.364419	0.17695	false
Cluster-10624.0	-1.90394	1.61169e-07	down	NA	NA	NA	-1.50358	0.259843	false
Cluster-10655.7	-1.85699	4.33808e-08	down	1.50582	0.000138528	up	-0.358651	0.389178	false
Cluster-10683.1	-2.09363	0.00446378	down	3.55748	1.7853e-07	up	1.45918	6.59246e-05	up
Cluster-10696.2	-1.46002	5.70626e-05	down	0.739119	0.00699775	false	-0.725969	0.0724211	false
Cluster-10696.9	-1.35316	0.00180728	down	1.15988	0.0026642	up	-0.198269	0.624725	false
Cluster-10715.12	-1.43853	7.76657e-12	down	-1.48378	0.0235513	false	-2.92628	1.72146e-06	down
Cluster-10745.10	-8.78486	0.00202243	down	NA	NA	NA	-3.14218	0.145444	false
Cluster-10763.0	-1.08325	0.00143368	down	-1.46599	0.221412	false	-2.54881	0.0294209	false
Cluster-10767.6	-1.22321	0.00230504	down	-0.526999	0.450367	false	-1.7647	0.00920506	down
Cluster-10768.2	-1.07137	3.84856e-05	down	0.104852	0.792931	false	-0.972576	0.0109535	false
Cluster-10781.1	-1.08867	0.00459611	down	-0.113421	0.938624	false	-1.20294	0.417292	false
Cluster-10784.5	-1.11829	0.00474517	down	1.02024	0.0496151	false	-0.0980303	0.82284	false
Cluster-10789.5	-1.08828	0.00197334	down	1.44936	2.03681e-05	up	0.357171	0.235532	false
Cluster-10790.0	-1.14264	5.19136e-10	down	-0.104076	0.677094	false	-1.24917	2.15923e-08	down
Cluster-10802.6	-1.05334	0.00678897	down	0.084089	0.818373	false	-0.974038	0.0156278	false
Cluster-10815.8	-1.92287	4.21023e-32	down	3.33939	9.95773e-61	up	1.40866	3.32089e-17	up
Cluster-1082.1	-1.2045	0.000756989	down	-0.140713	0.925027	false	-1.34809	0.358383	false
Cluster-10837.0	-1.05793	3.82641e-05	down	2.82095	4.37059e-39	up	1.75772	1.1817e-11	up
Cluster-10852.15	-8.23388	0.00401793	down	8.17318	0.00391138	up	-0.0643724	0.976811	false
Cluster-10852.7	-8.62152	0.00198171	down	8.80448	0.00146457	up	0.180232	0.935257	false
Cluster-10854.0	-10.6427	4.07312e-34	down	12.4117	8.54564e-66	up	1.74406	3.03542e-06	up
Cluster-10854.9	-1.30797	0.00496586	down	2.55071	2.67137e-21	up	1.23732	0.00338922	up
Cluster-10875.12	-2.55373	0.0012713	down	2.98554	0.000133173	up	0.427196	0.00681967	false
Cluster-10876.0	-1.61123	0.000493426	down	0.937844	0.190259	false	-0.674817	0.253989	false
Cluster-10888.0	-9.69235	4.43106e-14	down	8.77938	3.1924e-08	up	-0.918801	0.224251	false
Cluster-10888.3	-5.05074	0.00111377	down	4.41928	0.0867003	false	-0.616104	0.679312	false
Cluster-10904.5	-1.44319	0.00631299	down	0.700281	0.227662	false	-0.7466	0.236269	false
Cluster-10908.15	-9.62785	1.05166e-08	down	9.51065	0.000774413	up	-0.119746	0.944759	false
Cluster-10910.7	-1.06338	0.00477271	down	1.73003	1.05311e-05	up	0.661656	0.0486792	false
Cluster-1095.8	-1.78962	0.00690595	down	2.55767	0.00161934	up	0.76215	0.324258	false
Cluster-11011.8	-1.39726	3.41295e-05	down	0.715861	0.370589	false	-0.689337	0.369844	false
Cluster-11017.6	-9.58907	0.000555895	down	NA	NA	NA	-3.62025	0.201398	false
Cluster-11039.19	-8.7471	3.29976e-09	down	NA	NA	NA	-3.61742	0.201705	false
Cluster-11044.4	-3.60955	2.05314e-05	down	NA	NA	NA	-1.6116	0.0172952	down
Cluster-11069.6	-7.87784	1.14088e-07	down	NA	NA	NA	-1.05511	0.616487	false
Cluster-11074.13	-1.87357	0.00058726	down	0.485687	0.759884	false	-1.39351	0.375743	false
Cluster-11082.5	-1.17316	0.0055331	down	NA	NA	NA	-2.48479	0.0124802	down
Cluster-11092.9	-7.62316	2.62371e-09	down	NA	NA	NA	-0.431457	0.842073	false
Cluster-11111.4	-3.52183	1.88826e-06	down	NA	NA	NA	-7.51171	2.25151e-09	down
Cluster-11144.16	-1.33257	0.000441612	down	-0.208432	0.467323	false	-1.54464	1.64146e-05	down
Cluster-11166.3	-2.17955	8.35106e-10	down	-3.15144	0.00130681	down	-5.31456	1.54031e-12	down
Cluster-11166.4	-1.449	0.00649196	down	-0.191596	0.655207	false	-1.64544	0.00516817	down
Cluster-11166.9	-1.17462	7.87852e-14	down	-2.07001	1.39213e-07	down	-3.25205	1.60561e-17	down
Cluster-11176.3	-1.73838	0.00583573	down	1.74222	0.00513881	up	0.00010528	0.999671	false
Cluster-11181.2	-2.53303	5.93204e-07	down	1.58375	0.0358548	false	-0.964562	0.143481	false
Cluster-11181.9	-1.10844	0.00399959	down	-0.0235022	0.958561	false	-1.13469	0.000104938	down
Cluster-11210.15	-1.01361	8.25302e-05	down	-0.515996	0.357516	false	-1.53299	0.0059848	down
Cluster-11252.12	-1.6236	2.07198e-07	down	0.119178	0.760655	false	-1.50653	3.67479e-07	down
Cluster-11252.9	-3.83639	2.92682e-05	down	2.39978	0.231733	false	-1.45584	0.272627	false
Cluster-11253.1	-1.12117	0.000334608	down	-1.04284	0.424058	false	-2.16871	0.0933887	false
Cluster-11253.6	-1.37296	0.00116443	down	1.42662	5.57129e-06	up	0.0484988	0.917497	false
Cluster-11257.0	-1.25189	0.000139926	down	2.9122	2.48548e-21	up	1.65599	1.40092e-06	up
Cluster-11297.10	-10.7619	1.58396e-16	down	NA	NA	NA	-10.3435	3.75598e-15	down
Cluster-11342.2	-1.25685	0.00316216	down	-7.25178	5.65113e-08	down	-8.51729	3.31354e-11	down
Cluster-11355.15	-1.37514	0.00763574	down	-1.20268	0.405423	false	-2.58178	0.0719313	false
Cluster-11359.7	-1.98437	0.00372602	down	2.67936	4.6715e-07	up	0.695793	0.267408	false
Cluster-11364.9	-1.38661	1.29135e-11	down	0.693898	0.0569158	false	-0.695012	0.0589939	false
Cluster-11390.7	-1.28596	1.19988e-06	down	0.441509	0.371586	false	-0.850511	0.0972146	false
Cluster-1150.1	-1.50204	7.72197e-10	down	-0.86167	0.00310316	false	-2.36884	3.16496e-18	down
Cluster-1156.9	-1.31067	2.86979e-06	down	1.94797	2.07001e-06	up	0.633681	0.0581077	false
Cluster-1349.0	-2.57916	2.44018e-30	down	4.08088	1.00438e-72	up	1.49653	5.71672e-22	up
Cluster-1354.0	-1.29592	0.00385262	down	-0.0845127	0.950268	false	-1.37868	0.292929	false
Cluster-1429.0	-4.56312	4.12363e-17	down	NA	NA	NA	-2.66591	3.04141e-11	down
Cluster-1452.1	-4.06076	8.2282e-07	down	NA	NA	NA	-2.4692	0.000232117	down
Cluster-1452.10	-1.31038	0.000565962	down	-1.56547	0.267952	false	-2.87658	0.0367623	false
Cluster-1452.11	-1.68141	2.46649e-137	down	-1.5512	8.64804e-13	down	-3.23918	1.88962e-62	down
Cluster-1452.12	-1.50223	0.000880545	down	NA	NA	NA	-1.3139	1.97595e-05	down
Cluster-1452.2	-1.94301	1.30111e-11	down	-0.967951	0.116905	false	-2.91284	2.09296e-08	down
Cluster-1452.3	-1.00447	3.8138e-74	down	0.420618	2.12296e-07	false	-0.588746	1.40674e-17	false
Cluster-1452.6	-1.87809	3.58129e-12	down	NA	NA	NA	-2.16035	2.84188e-11	down
Cluster-1452.8	-3.33162	2.29199e-20	down	NA	NA	NA	-8.49251	5.01048e-12	down
Cluster-1475.0	-1.31932	2.72044e-24	down	-0.0228978	0.881521	false	-1.34848	4.91895e-23	down
Cluster-1644.0	-3.5388	2.90105e-08	down	NA	NA	NA	-3.67025	7.03912e-08	down
Cluster-1699.0	-2.55624	0.00103553	down	NA	NA	NA	-1.64713	0.159344	false
Cluster-1742.1	-1.40412	1.81385e-26	down	1.39691	1.54915e-14	up	-0.0106043	0.948247	false
Cluster-1746.0	-3.03038	8.89679e-05	down	NA	NA	NA	-2.73637	0.00300334	down
Cluster-1816.0	-1.70603	0.00762988	down	NA	NA	NA	-3.18323	0.00725656	down
Cluster-1968.0	-1.60128	5.46938e-26	down	0.413033	0.147537	false	-1.19207	4.56873e-06	down
Cluster-2052.0	-1.10536	0.00134009	down	-0.592588	0.653332	false	-1.69663	0.188785	false
Cluster-2086.0	-1.30552	8.05679e-07	down	0.100785	0.940675	false	-1.19989	0.363269	false
Cluster-2109.0	-1.63871	0.0043043	down	NA	NA	NA	-3.08515	0.0083978	down
Cluster-2146.0	-1.2521	0.000101166	down	NA	NA	NA	-2.08165	4.17724e-08	down
Cluster-2160.0	-2.20069	4.01804e-06	down	NA	NA	NA	-1.8459	8.01107e-07	down
Cluster-2227.0	-1.6636	0.00445693	down	NA	NA	NA	-4.51149	2.96192e-07	down
Cluster-2280.0	-2.10669	0.00178477	down	NA	NA	NA	-1.80517	0.109733	false
Cluster-2303.0	-2.326	0.000405495	down	NA	NA	NA	-3.49961	0.0124487	down
Cluster-2440.15	-10.5407	0.00118012	down	1.96148	0.369693	false	-8.58284	0.0109225	down
Cluster-2440.16	-1.74631	1.84503e-15	down	4.00321	1	false	2.25417	1	false
Cluster-2440.9	-2.22857	0.000279624	down	-0.575718	0.362348	false	-2.80811	0.000118202	down
Cluster-2470.0	-1.97889	0.00270278	down	NA	NA	NA	-2.5808	0.00532178	down
Cluster-2552.0	-1.59098	0.00451136	down	-1.31328	0.379998	false	-2.90858	0.0462953	false
Cluster-2608.0	-2.47771	4.21083e-08	down	5.49203	4.08967e-77	up	2.99109	1.83638e-52	up
Cluster-2651.31	-3.25069	0.000231063	down	3.22985	0.000112072	up	-0.0251326	0.944868	false
Cluster-2651.33	-1.7117	0.00025913	down	2.04186	1.34867e-07	up	0.321022	0.451071	false
Cluster-2651.35	-1.39954	0.00472277	down	1.72584	0.00499207	up	0.315376	0.554979	false
Cluster-2651.37	-4.69713	0.000888497	down	NA	NA	NA	-0.509674	0.378479	false
Cluster-2655.7	-2.82075	0.000134395	down	0.220364	0.882466	false	-2.60195	0.0623433	false
Cluster-2675.0	-1.16596	0.000957668	down	NA	NA	NA	-1.39044	0.000212095	down
Cluster-2763.21	-1.3866	4.24373e-06	down	-0.525193	0.397487	false	-1.91759	0.00183573	down
Cluster-2772.0	-1.26465	0.00160072	down	NA	NA	NA	-3.01722	0.000610629	down
Cluster-2773.0	-1.68596	0.00101427	down	0.396872	0.776001	false	-1.28741	0.33993	false
Cluster-2850.0	-1.00424	0.000189086	down	-0.0160189	0.990835	false	-1.01698	0.46168	false
Cluster-2879.0	-1.26952	0.000112777	down	NA	NA	NA	-1.00569	0.431959	false
Cluster-2985.1	-2.88266	8.77998e-06	down	NA	NA	NA	-0.979188	0.062517	false
Cluster-3041.0	-1.21984	0.00329786	down	NA	NA	NA	-1.36894	0.255263	false
Cluster-3057.0	-1.34146	4.72611e-97	down	1.31612	1.03069e-66	up	-0.0301735	0.543474	false
Cluster-3280.0	-1.11393	0.00416547	down	0.0236738	0.951671	false	-1.09471	0.0015879	down
Cluster-3320.1	-1.10107	3.6296e-07	down	-1.35546	0.017677	down	-2.45987	1.52243e-05	down
Cluster-3391.0	-1.47057	0.000125003	down	NA	NA	NA	-1.71023	0.128569	false
Cluster-3418.1	-1.18724	0.000558125	down	NA	NA	NA	-1.21328	0.0025082	down
Cluster-3540.0	-1.20329	1.65418e-38	down	1.23385	4.03073e-39	up	0.0258204	0.70203	false
Cluster-3579.0	-1.37472	2.7551e-39	down	3.61031	0	up	2.22984	3.46377e-216	up
Cluster-3602.0	-2.07181	9.91593e-257	down	-1.72806	3.87284e-23	down	-3.80938	1.24196e-155	down
Cluster-3651.0	-2.89133	4.27978e-23	down	0.613378	0.0968182	false	-2.28794	8.55964e-19	down
Cluster-3655.0	-1.25903	0.00632405	down	0.136872	0.918716	false	-1.11085	0.380074	false
Cluster-3741.0	-2.66386	6.17623e-26	down	2.69688	4.12375e-22	up	0.033928	0.859445	false
Cluster-3800.0	-1.73445	1.72686e-06	down	NA	NA	NA	-1.11416	0.366878	false
Cluster-3864.0	-1.86757	0.000887385	down	-0.777158	0.616331	false	-2.64948	0.0811958	false
Cluster-3864.1	-2.02506	0.00198878	down	-0.738381	0.651765	false	-2.76714	0.0870506	false
Cluster-4020.0	-1.30593	0.00605559	down	NA	NA	NA	-1.6192	0.168494	false
Cluster-4023.0	-1.75382	9.65639e-06	down	0.287298	0.839033	false	-1.45756	0.28179	false
Cluster-4034.18	-1.32737	4.6568e-05	down	2.40479	2.72933e-10	up	1.06866	0.00093156	up
Cluster-4114.0	-1.56955	5.11622e-33	down	2.26897	3.10928e-28	up	0.693756	9.03726e-05	false
Cluster-4117.0	-1.78849	0.00015895	down	NA	NA	NA	-2.90705	0.0413873	false
Cluster-4133.0	-1.65128	0.00182274	down	-1.73614	0.186186	false	-3.39453	0.0103354	down
Cluster-4150.0	-1.87281	3.61949e-42	down	-5.36064	4.024e-30	down	-7.23563	3.10572e-60	down
Cluster-4180.0	-1.6662	9.14567e-07	down	0.665812	0.626647	false	-0.986948	0.456264	false
Cluster-4190.0	-1.3852	4.96147e-06	down	0.315646	0.836225	false	-1.07252	0.473148	false
Cluster-4221.2	-1.04371	0.000282779	down	0.801251	0.0120634	false	-0.246225	0.253184	false
Cluster-4229.0	-1.23855	0.00233419	down	NA	NA	NA	-1.06869	0.393081	false
Cluster-4303.1	-1.0613	2.68826e-08	down	-7.21503	2.55851e-09	down	-8.29125	3.6997e-14	down
Cluster-4347.0	-2.60219	0	down	-4.12476	1.15382e-89	down	-6.71882	0	down
Cluster-4351.0	-2.0189	0.000695809	down	NA	NA	NA	-3.77896	0.00254761	down
Cluster-4536.4	-4.87521	0.00511095	down	NA	NA	NA	1.39495	0.582499	false
Cluster-4566.0	-1.34292	2.85605e-125	down	-3.12635	1.25455e-83	down	-4.47899	5.72563e-303	down
Cluster-4616.0	-1.31626	0.000556708	down	0.104186	0.803458	false	-1.21876	9.89229e-05	down
Cluster-4668.0	-1.20506	0.000679055	down	-0.0409062	0.914284	false	-1.24932	0.000142905	down
Cluster-4701.2	-8.47954	0.00237199	down	NA	NA	NA	-8.06053	0.00542856	down
Cluster-4720.0	-1.18646	1.05337e-05	down	-0.373351	0.768956	false	-1.5566	0.209908	false
Cluster-4742.0	-1.6673	0.00654145	down	NA	NA	NA	-1.86022	0.0911483	false
Cluster-5068.0	-1.42639	0.000879395	down	0.950221	6.95403e-06	false	-0.486383	0.2596	false
Cluster-5087.0	-1.84851	3.56101e-07	down	0.610738	0.658111	false	-1.22605	0.351214	false
Cluster-5166.0	-1.03165	0.00633431	down	-0.495016	0.691888	false	-1.52429	0.206498	false
Cluster-5238.0	-1.19058	0.00157995	down	NA	NA	NA	-2.6155	0.0135441	down
Cluster-5254.0	-1.13225	0.00239607	down	0.367499	0.36654	false	-0.770572	0.0164932	false
Cluster-5278.3	-1.13065	0.00356238	down	0.485642	0.198239	false	-0.652487	0.0137737	false
Cluster-5327.10	-1.08629	0.00312751	down	1.12406	0.0426576	false	0.0442015	0.927398	false
Cluster-5335.1	-9.65823	4.58198e-07	down	NA	NA	NA	-9.23926	2.49094e-06	down
Cluster-5356.2	-1.30434	0.000535543	down	-0.932777	0.507229	false	-2.23258	0.0992794	false
Cluster-5381.3	-2.34958	1.02009e-06	down	2.41343	6.68699e-07	up	0.0571797	0.865393	false
Cluster-5400.0	-1.20796	0.000531869	down	0.0886391	0.947525	false	-1.11663	0.397696	false
Cluster-5414.0	-1.2589	0.000179342	down	0.54468	0.702066	false	-0.706079	0.610978	false
Cluster-5417.0	-1.2382	0.000469445	down	-0.0638093	0.962466	false	-1.30192	0.335471	false
Cluster-5468.0	-1.58892	7.1964e-36	down	-1.00149	6.20705e-06	down	-2.6026	6.8592e-50	down
Cluster-5471.6	-1.28722	8.87171e-05	down	0.0346209	0.982615	false	-1.25791	0.518127	false
Cluster-5569.0	-1.96429	0.00533204	down	-2.37375	0.216827	false	-4.357	0.00687934	down
Cluster-5569.1	-1.15058	1.51816e-167	down	-0.869094	1.0405e-24	false	-2.02418	1.17072e-169	down
Cluster-5614.0	-1.18217	0.00409554	down	NA	NA	NA	-1.21287	0.336675	false
Cluster-5718.10	-2.02772	0.000278252	down	-0.0124152	0.993458	false	-2.04363	0.15462	false
Cluster-5738.1	-1.27957	0.00549723	down	NA	NA	NA	-1.94023	0.000166089	down
Cluster-6015.0	-3.51691	0.00508158	down	NA	NA	NA	-3.25872	0.098696	false
Cluster-6024.0	-1.23483	0	down	2.97908	0	up	1.7398	0	up
Cluster-6037.2	-3.24249	0.0075519	down	3.50506	0.00681062	up	0.257254	0.612229	false
Cluster-6056.5	-1.14891	0.000932118	down	0.0325359	0.95359	false	-1.12332	0.0463033	false
Cluster-6073.1	-2.14787	0.000183522	down	-0.549863	0.800083	false	-2.69473	0.201831	false
Cluster-6131.5	-10.2329	3.3022e-10	down	NA	NA	NA	-1.70849	0.456941	false
Cluster-6167.0	-1.74149	0.0015432	down	-0.52905	0.757603	false	-2.26693	0.167077	false
Cluster-6189.0	-1.15323	0.00778716	down	0.479829	0.742381	false	-0.67369	0.637019	false
Cluster-6237.0	-1.72413	0.00446781	down	NA	NA	NA	-2.75625	0.0442938	false
Cluster-6273.0	-1.00693	3.64947e-23	down	-3.07527	1.01682e-20	down	-4.08884	1.2989e-41	down
Cluster-6337.2	-1.03601	0.00222919	down	NA	NA	NA	-2.40175	0.0270464	false
Cluster-6376.0	-1.00985	0.0062517	down	NA	NA	NA	-0.958531	0.45003	false
Cluster-6399.0	-1.00173	0.00484612	down	NA	NA	NA	-2.13751	2.40758e-06	down
Cluster-6429.5	-7.98689	0.000900385	down	NA	NA	NA	-8.53016	0.00367898	down
Cluster-6431.3	-1.59084	0.00288974	down	0.240758	0.717721	false	-1.34901	0.0011918	down
Cluster-6483.2	-10.8254	3.57072e-16	down	NA	NA	NA	-10.4073	8.4014e-15	down
Cluster-6510.0	-1.3448	0.0037045	down	NA	NA	NA	-1.37825	0.233119	false
Cluster-6537.0	-8.44542	0.00236602	down	8.29311	2.08392e-10	up	-0.162667	0.909408	false
Cluster-6553.0	-1.72193	0.00486782	down	-0.900164	0.571834	false	-2.62604	0.0916823	false
Cluster-6556.1	-1.15432	4.92197e-10	down	1.10858	0.000304007	up	-0.0494211	0.877305	false
Cluster-6587.3	-1.44978	0.000383606	down	-3.41623	0.0115173	down	-4.87174	0.00244461	down
Cluster-6638.0	-1.65013	0.0042783	down	NA	NA	NA	-1.49947	0.200492	false
Cluster-6700.1	-13.485	5.479e-30	down	NA	NA	NA	-8.06513	5.79525e-05	down
Cluster-6706.0	-1.12227	0.00334835	down	-0.0703001	0.960471	false	-1.19219	0.399447	false
Cluster-6714.0	-1.59549	0.000726637	down	NA	NA	NA	-0.213057	0.586467	false
Cluster-6729.0	-1.5134	0.00294364	down	NA	NA	NA	-2.83179	0.00980914	down
Cluster-6735.15	-1.48886	0.00637206	down	0.622653	0.435452	false	-0.868144	0.207907	false
Cluster-6810.0	-1.68641	0.000209219	down	-0.924003	0.472101	false	-2.60379	0.0248133	false
Cluster-6834.6	-1.38356	0.00177629	down	-4.1278	0.00564255	down	-5.50247	5.77396e-05	down
Cluster-6836.7	-1.26257	0.00475414	down	-0.543011	0.382383	false	-1.81409	2.88527e-05	down
Cluster-6908.3	-1.02372	2.63451e-17	down	1.23427	1.29274e-14	up	0.205083	0.124504	false
Cluster-6908.9	-1.03709	4.5083e-21	down	1.38976	1.22854e-30	up	0.349046	1.3005e-10	false
Cluster-6947.24	-1.17562	0.0011791	down	-0.947832	0.487346	false	-2.13012	0.11491	false
Cluster-6965.4	-1.32235	0.00567107	down	NA	NA	NA	-0.365746	0.412591	false
Cluster-7003.6	-1.51498	0.00172789	down	-0.708452	0.61266	false	-2.22274	0.101299	false
Cluster-7007.1	-1.03222	0.00621301	down	0.250143	0.669401	false	-0.792068	0.097505	false
Cluster-7039.5	-2.43732	0.000578079	down	2.07474	0.00605471	up	-0.366813	0.554026	false
Cluster-7052.7	-1.51918	9.86581e-130	down	1.76121	2.37243e-59	up	0.23851	0.011849	false
Cluster-7057.1	-7.68871	0.00750793	down	NA	NA	NA	-1.27889	0.535967	false
Cluster-7131.0	-1.2952	1.06731e-08	down	-0.0995205	0.723458	false	-1.39701	6.62758e-10	down
Cluster-7182.4	-1.23742	0.00275282	down	0.545373	0.176131	false	-0.696589	0.0611664	false
Cluster-7226.6	-1.01614	4.86396e-15	down	0.934207	1.4324e-09	false	-0.0861504	0.563576	false
Cluster-7249.0	-1.00124	0.000353974	down	-0.0493117	0.972311	false	-1.05025	0.454989	false
Cluster-7262.6	-2.28159	0.00434104	down	0.207986	0.901803	false	-2.07712	0.1521	false
Cluster-7262.7	-1.86279	2.98835e-20	down	-0.870892	0.0644729	false	-2.73707	5.94368e-11	down
Cluster-7287.5	-8.411	0.000568324	down	7.5981	0.00122166	up	-0.820127	0.721264	false
Cluster-7288.0	-2.00307	0.000687289	down	NA	NA	NA	-3.14348	0.088603	false
Cluster-7307.10	-2.84373	1.08018e-06	down	3.43218	1.63358e-09	up	0.584509	0.000102909	false
Cluster-7307.7	-1.91395	0.00141929	down	NA	NA	NA	-0.427369	0.228867	false
Cluster-7323.2	-1.30755	3.53763e-05	down	0.576128	0.256228	false	-0.735528	0.0791141	false
Cluster-7327.1	-6.2079	2.38455e-05	down	6.77404	0.0618869	false	0.518682	0.759145	false
Cluster-7356.4	-1.78796	0.00448293	down	0.913012	0.185621	false	-0.879968	0.0627224	false
Cluster-7410.8	-1.55677	0.000555198	down	1.32947	0.398847	false	-0.237876	0.87674	false
Cluster-7433.6	-1.3657	4.05037e-12	down	0.946996	0.000115573	false	-0.422697	0.00561018	false
Cluster-7434.12	-2.17495	1.24235e-09	down	1.69754	0.000143638	up	-0.479552	0.0802567	false
Cluster-7434.7	-1.60399	4.22015e-06	down	0.723314	0.0260567	false	-0.884065	0.00927866	false
Cluster-7449.5	-11.1467	1.63837e-18	down	10.4933	0.00723963	up	-0.65729	0.665953	false
Cluster-7466.1	-10.1933	2.18493e-13	down	10.396	2.64677e-17	up	0.197079	0.722121	false
Cluster-7528.6	-1.17436	1.80453e-05	down	0.0831971	0.772583	false	-1.09314	3.20421e-06	down
Cluster-7542.1	-1.5228	0.00128577	down	NA	NA	NA	-2.41264	0.199892	false
Cluster-7573.0	-8.40205	0.00287133	down	NA	NA	NA	-3.16305	0.257128	false
Cluster-7599.7	-1.36614	4.82057e-05	down	1.70171	0.270995	false	0.328343	0.829261	false
Cluster-7604.5	-8.81376	0.00152191	down	NA	NA	NA	-0.43706	0.85111	false
Cluster-7617.3	-1.15672	0.00139364	down	-1.45456	0.000593784	down	-2.61666	1.62395e-09	down
Cluster-7617.5	-1.27335	1.35209e-05	down	-0.734473	0.327487	false	-2.01161	0.00389123	down
Cluster-7645.7	-1.27122	8.44482e-05	down	0.0803917	0.806929	false	-1.19484	0.00262085	down
Cluster-7679.2	-1.36695	5.85239e-05	down	-0.103757	0.635613	false	-1.47088	2.16132e-05	down
Cluster-7684.0	-1.44803	6.35337e-07	down	-0.727714	0.239313	false	-2.18006	5.12172e-05	down
Cluster-7708.3	-8.85826	0.00131379	down	15.2438	3.40364e-38	up	6.37968	7.33172e-05	up
Cluster-7715.2	-1.27831	0.000111468	down	0.213993	0.317831	false	-1.06938	0.00321423	down
Cluster-7747.0	-1.72923	1.95517e-05	down	0.426963	0.790597	false	-1.30612	0.412846	false
Cluster-7775.9	-1.17117	3.34097e-05	down	1.97531	9.04494e-18	up	0.799099	3.75797e-05	false
Cluster-7784.3	-1.04073	7.00872e-07	down	-3.60619	6.82796e-85	down	-4.65886	3.85242e-66	down
Cluster-7798.3	-1.15733	0.00117692	down	NA	NA	NA	-1.02344	0.40715	false
Cluster-7824.1	-1.0931	1.55745e-06	down	1.20153	1.47413e-13	up	0.104565	0.616316	false
Cluster-7824.3	-1.66213	6.13405e-05	down	2.04525	7.89485e-07	up	0.377133	0.0814283	false
Cluster-7824.8	-1.39289	0.000387719	down	1.89291	0.000184397	up	0.497192	0.282602	false
Cluster-7827.11	-2.91278	4.62855e-29	down	0.270454	0.665634	false	-2.64631	3.10628e-06	down
Cluster-7949.4	-1.228	0.00318012	down	1.00048	0.0912714	false	-0.235408	0.675302	false
Cluster-7964.2	-1.53863	0.00104596	down	1.96801	1.49334e-06	up	0.424639	0.179221	false
Cluster-7976.8	-1.26621	8.40462e-13	down	1.02384	4.64853e-08	up	-0.246315	0.0091564	false
Cluster-7996.0	-1.38723	5.67879e-18	down	-1.52919	6.84779e-11	down	-2.92184	5.37262e-61	down
Cluster-7999.6	-3.25859	1.51899e-20	down	4.48237	1.50414e-43	up	1.21808	1.23433e-37	up
Cluster-8002.5	-1.13428	0.00684864	down	-1.19553	0.117196	false	-2.33467	0.00124406	down
Cluster-8003.0	-1.16989	1.75803e-20	down	0.565224	0.0272616	false	-0.610211	0.00870502	false
Cluster-8078.0	-1.67178	0.00546279	down	NA	NA	NA	-0.945632	0.476755	false
Cluster-8108.0	-1.45372	6.45989e-77	down	-0.280661	0.011069	false	-1.74041	9.8935e-103	down
Cluster-8210.1	-1.65566	0.000207896	down	NA	NA	NA	-4.39078	1.11279e-09	down
Cluster-8210.2	-3.24481	0	down	3.13952	0	up	-0.109532	0.00126763	false
Cluster-8225.1	-1.16876	0.000831759	down	1.41047	0.000222451	up	0.235942	0.488208	false
Cluster-8272.1	-1.69615	0.00227149	down	0.289397	0.636927	false	-1.40698	0.000322739	down
Cluster-8310.0	-1.57077	4.53839e-20	down	-12.0063	2.35208e-23	down	-13.5813	1.65419e-30	down
Cluster-8310.2	-1.51114	9.84258e-59	down	-1.29012	5.5498e-27	down	-2.80599	6.18947e-174	down
Cluster-8319.0	-1.08147	0.00104687	down	2.73697	6.45482e-21	up	1.65221	1.07076e-13	up
Cluster-8320.1	-3.19706	0.00288218	down	NA	NA	NA	-1.34463	0.0105842	down
Cluster-8343.0	-1.82852	1.67165e-12	down	0.326967	0.46271	false	-1.50249	0.000170852	down
Cluster-8345.0	-1.30472	1.66009e-06	down	1.1774	5.56539e-05	up	-0.13286	0.659022	false
Cluster-8351.1	-1.95397	3.63547e-06	down	1.61921	4.66286e-05	up	-0.340008	0.345101	false
Cluster-8393.7	-1.84447	4.17516e-05	down	-1.69187	0.221788	false	-3.54222	0.01015	down
Cluster-841.9	-1.43029	0.00516131	down	0.653322	0.0778301	false	-0.782381	0.178029	false
Cluster-8426.4	-9.71132	4.60792e-15	down	NA	NA	NA	-3.89796	0.0284582	false
Cluster-8432.5	-1.14184	0.00483187	down	0.249244	0.853247	false	-0.902759	0.494969	false
Cluster-8464.4	-1.20152	1.87153e-07	down	-2.49889	7.23088e-07	down	-3.69391	1.90852e-17	down
Cluster-8479.5	-1.47382	0.0020843	down	NA	NA	NA	-3.3145	0.00495988	down
Cluster-8491.2	-2.63767	5.86788e-08	down	2.38186	7.13343e-07	up	-0.265347	0.430408	false
Cluster-8491.4	-1.46416	4.0072e-06	down	1.8253	1.72426e-09	up	0.35701	0.283459	false
Cluster-8503.0	-1.32889	0.00247255	down	NA	NA	NA	-0.583772	0.139963	false
Cluster-851.0	-4.13731	0.00370983	down	NA	NA	NA	-1.69666	0.332157	false
Cluster-8515.10	-9.26602	6.06475e-14	down	NA	NA	NA	-2.51737	0.206283	false
Cluster-8518.0	-1.73453	2.95553e-05	down	0.378351	0.582786	false	-1.36812	0.0152854	down
Cluster-8565.6	-2.41961	5.39293e-05	down	1.75919	0.0365801	false	-0.666557	0.417481	false
Cluster-8580.6	-1.12327	0.00623994	down	0.69326	0.103048	false	-0.43533	0.0500245	false
Cluster-8649.4	-1.56832	0.00298749	down	1.69313	0.00742294	up	0.122128	0.850343	false
Cluster-8662.1	-1.12482	0.00111476	down	-0.129349	0.92657	false	-1.25496	0.365781	false
Cluster-8666.2	-1.18881	5.07314e-05	down	-0.413152	0.338276	false	-1.60599	2.71756e-05	down
Cluster-8676.5	-1.17246	0.00278515	down	-0.314766	0.512447	false	-1.49001	0.00105648	down
Cluster-8695.3	-1.16895	0.00107079	down	0.723677	0.127554	false	-0.457072	0.318394	false
Cluster-8696.1	-1.1487	0.00041513	down	-0.0266152	0.960165	false	-1.17657	0.0196747	false
Cluster-8703.5	-12.8512	1.05453e-23	down	NA	NA	NA	-12.4329	4.70751e-22	down
Cluster-8720.0	-2.0639	0.0030426	down	2.81933	2.67033e-06	up	0.747017	0.0563965	false
Cluster-8723.0	-1.03784	0.00135216	down	0.246034	0.70858	false	-0.798664	0.17947	false
Cluster-8797.1	-11.3719	9.96919e-17	down	10.2822	0.00849942	up	-1.09485	0.483711	false
Cluster-8797.2	-1.08479	0.00202791	down	-1.67132	0.171469	false	-2.76983	0.0159929	down
Cluster-8836.1	-1.36833	1.11488e-16	down	2.00593	3.55828e-38	up	0.632713	1.5057e-06	false
Cluster-8839.1	-1.33448	0.000517288	down	1.69624	0.00307514	up	0.345642	0.509061	false
Cluster-8852.4	-1.14296	0.00282562	down	NA	NA	NA	-2.34645	4.23325e-08	down
Cluster-8895.10	-7.75794	0.00661835	down	NA	NA	NA	-7.34081	0.0124609	down
Cluster-8946.0	-1.31782	0.00094458	down	1.38449	0.000750925	up	0.0621586	0.875581	false
Cluster-8964.3	-9.4773	0.000564225	down	NA	NA	NA	-2.83987	0.327237	false
Cluster-8972.4	-1.07459	0.00674959	down	0.397618	0.568218	false	-0.693848	0.262627	false
Cluster-8976.0	-2.34919	1.43224e-08	down	NA	NA	NA	-3.08551	5.39277e-07	down
Cluster-8983.10	-8.72383	2.98455e-11	down	NA	NA	NA	-1.4052	0.0671677	false
Cluster-8997.0	-1.22795	0.000901223	down	1.60569	0.00283731	up	0.375039	0.454153	false
Cluster-9006.4	-1.62088	5.38561e-06	down	0.982872	0.0114339	false	-0.64003	0.142976	false
Cluster-9009.2	-1.87355	0.00407614	down	0.693291	0.390116	false	-1.19352	0.055623	false
Cluster-9053.3	-1.76833	0.000215108	down	0.158561	0.817311	false	-1.60862	0.0126442	down
Cluster-9074.0	-1.42868	2.61609e-26	down	-0.176156	0.419578	false	-1.61197	1.91875e-14	down
Cluster-9084.10	-7.85295	0.000841028	down	8.92202	0.000178652	up	1.06418	0.639063	false
Cluster-9095.1	-6.93517	9.24096e-08	down	NA	NA	NA	-7.47832	1.35739e-08	down
Cluster-9136.0	-2.30025	4.0287e-15	down	0.941237	0.517729	false	-1.36182	0.33211	false
Cluster-9150.4	-1.63099	0.00266462	down	-0.0423614	0.975697	false	-1.675	0.228341	false
Cluster-9153.12	-1.05955	8.15999e-34	down	-1.27082	1.58966e-18	down	-2.3348	8.2089e-94	down
Cluster-9174.2	-1.01805	1.84695e-14	down	-2.25428	1.98931e-47	down	-3.27751	3.52376e-110	down
Cluster-9174.5	-1.31777	8.23473e-28	down	-3.1351	1.12926e-42	down	-4.45212	4.09126e-122	down
Cluster-9209.9	-1.31873	0.00569806	down	-0.722736	0.565578	false	-2.0544	0.0921149	false
Cluster-9212.10	-9.7332	9.009e-11	down	7.24868	0.000384797	up	-2.51291	0.240492	false
Cluster-9219.8	-8.16113	0.00355577	down	NA	NA	NA	-1.0332	0.730023	false
Cluster-9228.8	-1.25941	4.1279e-09	down	0.225624	0.328877	false	-1.0387	3.40776e-06	down
Cluster-9228.9	-1.06331	1.26409e-07	down	-1.26122	0.03858	false	-2.3326	9.88954e-05	down
Cluster-9239.5	-1.13637	0.00224231	down	-1.33355	0.00629543	down	-2.47571	2.10424e-05	down
Cluster-9258.6	-1.39039	0.00262116	down	0.269679	0.602929	false	-1.12541	0.0397671	false
Cluster-9274.3	-1.0379	3.73655e-05	down	0.700471	0.0180405	false	-0.34227	0.0426569	false
Cluster-9333.20	-1.28524	0.00454419	down	2.04358	6.3048e-07	up	0.751766	0.00172581	false
Cluster-9339.6	-1.70241	0.000163578	down	-2.32692	0.00162319	down	-4.02491	2.0583e-11	down
Cluster-9352.1	-2.87181	0.00204971	down	NA	NA	NA	-0.0559073	0.8938	false
Cluster-9372.0	-1.31517	1.47753e-05	down	1.2796	4.25105e-06	up	-0.0396504	0.857814	false
Cluster-9377.0	-8.72748	1.07996e-12	down	10.4695	2.19704e-15	up	1.7376	0.000124166	up
Cluster-9400.7	-2.04014	1.12222e-05	down	-0.901598	0.230427	false	-2.94618	8.88205e-07	down
Cluster-9405.0	-1.59314	7.30883e-13	down	2.13445	8.14844e-25	up	0.536855	0.0026706	false
Cluster-9405.10	-1.47166	0.00133982	down	1.76977	0.0220591	false	0.283322	0.704187	false
Cluster-9405.6	-1.03666	0.000918613	down	1.42661	0.000263579	up	0.386415	0.300214	false
Cluster-9420.10	-1.86458	3.032e-11	down	0.440799	0.777113	false	-1.42575	0.452923	false
Cluster-9432.4	-1.11156	9.2027e-06	down	-2.30509	4.11874e-06	down	-3.42105	6.52149e-16	down
Cluster-9436.1	-1.22841	0.000293219	down	-1.10787	1	false	-2.33663	0.402212	false
Cluster-9438.5	-1.00869	0.000403336	down	1.85161	1.1101e-11	up	0.838912	1.43515e-13	false
Cluster-9452.3	-1.00079	0.00123119	down	-0.989522	0.105528	false	-1.99866	0.000175617	down
Cluster-9453.5	-1.11771	6.21356e-05	down	2.08832	7.40841e-16	up	0.96784	6.38073e-12	false
Cluster-9464.5	-1.03472	4.61613e-05	down	1.27231	0.00076063	up	0.234742	0.566471	false
Cluster-9478.4	-1.63861	1.19932e-05	down	-0.386613	0.515633	false	-2.02994	0.000350894	down
Cluster-9480.0	-2.72939	2.86233e-07	down	NA	NA	NA	-1.86397	0.1187	false
Cluster-9498.4	-1.27512	0.00508181	down	-1.0111	0.0226058	false	-2.28959	6.13252e-07	down
Cluster-9499.16	-1.05014	2.46488e-05	down	1.119	0.000590599	up	0.0638443	0.860904	false
Cluster-9511.4	-12.0248	3.65315e-19	down	NA	NA	NA	-11.6068	1.15627e-17	down
Cluster-9528.0	-1.19022	4.70639e-05	down	-1.0085	0.217896	false	-2.19529	0.00506904	down
Cluster-9528.3	-1.43971	2.74853e-13	down	-0.503449	0.0583537	false	-1.94778	1.68218e-18	down
Cluster-9528.8	-1.08399	0.000637487	down	0.0135833	0.96553	false	-1.07408	9.92695e-06	down
Cluster-9583.0	-1.95604	1.92082e-06	down	1.00979	0.0308293	false	-0.947662	0.0166318	false
Cluster-9589.10	-1.39158	0.000396193	down	0.127488	0.81919	false	-1.26938	0.0242465	false
Cluster-9621.12	-9.94149	4.10815e-16	down	NA	NA	NA	-9.52374	8.14402e-15	down
Cluster-9647.5	-8.39772	0.00273645	down	8.38377	3.62681e-11	up	-0.0220257	0.98772	false
Cluster-9666.9	-1.05355	0.000167062	down	0.151948	0.919741	false	-0.902455	0.546183	false
Cluster-9703.8	-9.16108	0.00153375	down	NA	NA	NA	-8.74244	0.00372308	down
Cluster-9707.5	-1.38686	6.69133e-06	down	-1.06017	0.0181447	down	-2.44928	2.03332e-12	down
Cluster-9711.0	-2.36364	0.000153204	down	2.06464	0.00648931	up	-0.298255	0.611365	false
Cluster-9736.10	-1.52884	5.22658e-05	down	-1.77543	0.345714	false	-3.32006	0.0614385	false
Cluster-9754.2	-1.25435	5.37375e-10	down	0.438964	0.309307	false	-0.820797	0.0513606	false
Cluster-9758.5	-3.49707	2.98796e-10	down	NA	NA	NA	-3.12158	3.77607e-06	down
Cluster-9762.8	-3.00787	1.42289e-12	down	-1.34983	0.00112986	down	-4.36295	3.73569e-30	down
Cluster-9785.0	-1.29672	2.00799e-06	down	-0.19382	0.899343	false	-1.49382	0.421761	false
Cluster-9791.2	-1.66639	0.00161715	down	2.2146	1.94811e-06	up	0.538011	0.0822678	false
Cluster-9792.10	-8.55187	0.00243123	down	9.30843	0.000777059	up	0.749567	0.740308	false
Cluster-9799.6	-1.48708	1.86332e-05	down	1.30483	0.00499251	up	-0.186612	0.574594	false
Cluster-9818.7	-2.1552	7.29221e-06	down	2.6311	8.20344e-13	up	0.472644	0.200818	false
Cluster-9828.12	-1.93694	0.000243548	down	1.38371	0.0466307	false	-0.555645	0.304841	false
Cluster-9828.5	-1.10638	2.24056e-09	down	-0.366714	0.103195	false	-1.47734	1.64012e-28	down
Cluster-9842.3	-1.48838	0.00647828	down	-2.8861	0.0336997	false	-4.37783	0.000227062	down
Cluster-9857.2	-1.08904	2.02099e-08	down	-0.553605	0.0416689	false	-1.64759	6.23388e-13	down
Cluster-9863.4	-1.22858	0.00712602	down	0.15345	0.7446	false	-1.08307	9.97001e-06	down
Cluster-9870.4	-1.78093	2.87718e-05	down	0.86132	0.0204737	false	-0.925091	0.0111801	false
Cluster-9871.4	-1.03014	7.36776e-07	down	1.4772	2.67347e-21	up	0.446662	0.013013	false
Cluster-9897.7	-1.61525	0.000963852	down	1.14613	0.000729987	up	-0.473347	0.362691	false
Cluster-9907.0	-1.13061	8.34774e-16	down	0.143197	0.686139	false	-0.988706	0.00325315	false
Cluster-9907.4	-8.85904	4.80133e-05	down	NA	NA	NA	0.131138	0.960624	false
Cluster-9924.0	-1.58905	1.09665e-41	down	-1.11857	9.68817e-05	down	-2.71036	1.16217e-24	down
Cluster-9942.8	-1.11468	0.00528423	down	1.02879	0.0222481	false	-0.0920343	0.853222	false
Cluster-9961.9	-8.0453	0.00487435	down	8.79651	2.63578e-07	up	0.745442	0.640631	false
Cluster-9963.6	-1.0094	0.0073786	down	0.24787	0.657943	false	-0.764802	0.141451	false
Cluster-9972.5	-1.43256	0.000546333	down	-0.27978	0.547407	false	-1.71504	0.000311512	down
Cluster-9977.11	-9.82512	1.38861e-13	down	10.4006	0.00777084	up	0.57321	0.715608	false
Cluster-999.5	-1.11137	0.00332766	down	0.674794	0.65617	false	-0.441422	0.770783	false
Cluster-9993.9	-1.44049	0.000227258	down	1.22348	0.0154568	up	-0.22035	0.657907	false
Cluster-1000.12	0.283266	0.28154	false	1.20458	9.87963e-09	up	1.48438	2.27714e-08	up
Cluster-1000.19	0.336212	0.378798	false	0.763521	0.013883	false	1.0971	0.000863017	up
Cluster-1000.23	0.677651	0.0073192	false	0.890415	6.15575e-05	false	1.56463	7.04236e-09	up
Cluster-1000.25	0.32088	0.043531	false	1.10538	5.21276e-08	up	1.42226	1.60397e-10	up
Cluster-1000.29	0.171287	0.523293	false	1.44649	3.02182e-06	up	1.61281	7.41742e-10	up
Cluster-1000.30	0.159873	0.217296	false	1.11203	6.72396e-12	up	1.26694	9.0147e-17	up
Cluster-1000.36	0.287743	0.120873	false	0.909234	1.5848e-10	false	1.19349	1.02212e-11	up
Cluster-10000.0	-0.344028	0.327322	false	-0.858006	0.0272167	false	-1.20915	7.06596e-06	down
Cluster-10000.2	0.149757	0.491617	false	-1.36779	1.47211e-07	down	-1.22588	2.80901e-07	down
Cluster-10002.0	-0.446113	0.000210581	false	-0.610704	2.18743e-07	false	-1.06208	4.83126e-11	down
Cluster-10002.11	-0.368342	0.0135681	false	-1.37039	9.78599417747949E-10	down	-1.74567	3.12064e-19	down
Cluster-10002.12	-0.412828	0.00248333	false	-1.24012	1.87257e-09	down	-1.65875	5.2324e-15	down
Cluster-10002.14	-0.593078	0.210859	false	-1.16394	0.00599648	down	-1.76254	0.00040608	down
Cluster-10002.18	0.442571	0.1522	false	0.725958	1.75348e-08	false	1.16069	0.00015101	up
Cluster-10002.6	-0.329849	0.00586862	false	-1.19905	1.27886e-06	down	-1.53166	1.09988e-11	down
Cluster-10002.7	0.0863944	0.476796	false	-1.18086	8.32095e-25	down	-1.09882	6.62279e-14	down
Cluster-10002.9	1.36099	0.0144179	false	1.14412	0.0129876	up	2.49859	4.59038e-12	up
Cluster-10004.12	2.37928	0.189628	false	2.00443	0.000233914	up	4.37873	0.00541006	up
Cluster-10004.14	0.858492	0.00343611	false	1.2297	1.26394e-06	up	2.08262	1.5304e-09	up
Cluster-10004.15	0.180708	0.633496	false	-2.52067	9.39863e-05	down	-2.34171	0.000321048	down
Cluster-10004.16	-0.384422	0.329147	false	2.46406	1.74978e-11	up	2.07508	9.70803e-91	up
Cluster-10004.17	-0.500018	6.84561e-12	false	3.04243	1.44651e-46	up	2.53668	3.64345e-33	up
Cluster-10004.4	-0.13783	0.283683	false	2.90009	7.68594e-50	up	2.75863	3.32683e-58	up
Cluster-10004.6	0.187264	0.180824	false	1.43724	2.54866e-21	up	1.62045	9.17614e-26	up
Cluster-10005.11	0.504971	0.150916	false	-1.65297	0.00821173	down	NA	NA	NA
Cluster-10005.4	1.15099	0.0514269	false	-5.0932	2.68728e-11	down	-3.9852	0.00010927	down
Cluster-10007.15	-0.137508	0.744411	false	1.21942	2.28793e-05	up	1.07771	7.78725e-05	up
Cluster-10007.3	0.0218519	0.95781	false	-2.06933	1.64516e-05	down	-2.0534	2.7244e-09	down
Cluster-10007.4	-0.336817	0.258329	false	1.89194	1.59065e-12	up	1.55086	1.5082e-09	up
Cluster-10007.5	0.280578	0.564072	false	-1.39377	0.0104187	down	NA	NA	NA
Cluster-10007.9	-0.0698895	0.856128	false	1.03067	4.93347e-05	up	0.956493	0.00378087	false
Cluster-10010.0	-0.465709	0.534503	false	-10.2952	1.84601e-15	down	-10.7665	2.23553e-12	down
Cluster-10010.1	-0.585614	0.0915855	false	-12.9526	2.06935e-27	down	-13.5431	4.95846e-27	down
Cluster-10010.3	-0.43364	0.0186	false	-1.966	4.25128e-06	down	-2.40447	3.22365e-08	down
Cluster-10011.4	-0.688404	0.135255	false	NA	NA	NA	-2.53081	0.00948559	down
Cluster-10012.0	-0.228926	0.0109167	false	-1.34483	5.32193e-47	down	-1.579	2.12528e-42	down
Cluster-10012.11	0.705221	0.118457	false	1.21073	6.58915e-09	up	1.91068	5.28053e-06	up
Cluster-10012.4	1.23452	0.0116772	false	0.936496	0.00423168	false	2.16607	2.00519e-08	up
Cluster-10012.6	-4.06146	0.00916053	false	NA	NA	NA	-11.0848	3.45842e-19	down
Cluster-10013.1	0.877936	0.0589211	false	0.980019	0.00447771	false	1.85219	9.28644e-09	up
Cluster-10017.0	-0.793728	0.292813	false	NA	NA	NA	-2.56148	3.45956e-05	down
Cluster-10017.2	-0.68944	0.0878406	false	-0.864926	0.161317	false	-1.56132	0.0180281	down
Cluster-10020.4	0.299321	0.463393	false	-2.22712	5.76944e-07	down	-1.931	5.75333e-05	down
Cluster-10022.14	-0.617744	0.114692	false	-0.478668	0.265561	false	-1.09888	0.00659005	down
Cluster-10022.15	-0.896208	2.08833e-31	false	1.02889	2.46812e-14	up	0.128365	0.260457	false
Cluster-10027.0	0.551233	0.464871	false	1.22943	0.0490265	false	1.77728	0.0106608	up
Cluster-10027.1	-0.0474152	0.860138	false	-0.955931	0.00120531	false	-1.00788	0.000337304	down
Cluster-10027.14	-0.433479	0.0167702	false	-4.1709	0.0102815	down	-4.60859	0.00452547	down
Cluster-10027.16	-1.08303	0.0232979	false	-1.0947	0.0504339	false	-2.17984	5.43505e-06	down
Cluster-10027.7	0.0234444	0.926911	false	-2.36465	3.57229e-19	down	-2.34654	3.34291e-28	down
Cluster-10027.9	-0.291282	0.115119	false	-0.731997	0.00218859	false	-1.02718	2.82657e-08	down
Cluster-10032.4	-0.237601	0.670088	false	-1.15631	0.0269091	false	-1.39829	0.001898	down
Cluster-10032.6	0.059054	0.803937	false	-1.33471	2.78989e-07	down	-1.27796	2.32685e-05	down
Cluster-10032.8	1.34891	0.29153	false	-3.95951	0.0127332	down	-2.60238	0.342934	false
Cluster-10034.0	-0.25275	0.312945	false	-0.886776	0.0518286	false	-1.14425	0.00657151	down
Cluster-10034.10	0.0515343	0.924025	false	-1.78898	0.00033347	down	-1.74318	0.0003584	down
Cluster-10037.5	2.65913	0.155646	false	-1.62314	0.00476571	down	1.03793	0.621333	false
Cluster-10037.6	-0.494099	0.104739	false	-0.608597	0.0308723	false	-1.10651	3.80601e-07	down
Cluster-10039.10	-0.331387	0.0036043	false	1.41577	6.39976e-43	up	1.08011	1.33248e-36	up
Cluster-10039.12	0.522047	0.336611	false	0.976184	0.0310552	false	1.49324	9.48873e-06	up
Cluster-10039.6	10.3008	0.00837727	false	-0.370082	0.907107	false	9.92647	0.000594691	up
Cluster-10040.0	-0.318	0.074226	false	-1.32499	3.54439e-08	down	-1.64664	1.34228e-11	down
Cluster-10042.2	0.238007	0.287062	false	1.31885	9.57026e-16	up	1.55243	1.67595e-11	up
Cluster-10043.3	0.447304	0.16669	false	0.645068	0.0185471	false	1.08965	0.000247958	up
Cluster-10043.9	1.45202	0.054436	false	0.482509	0.430077	false	1.92176	2.65284e-05	up
Cluster-10045.0	-0.63712	0.0155196	false	1.02244	1.72507e-05	up	0.380575	0.120147	false
Cluster-10045.3	1.4209	0.527074	false	2.1033	0.15271	false	3.51952	0.00755424	up
Cluster-10045.7	-0.0658083	0.851423	false	1.36	0.000880659	up	1.28932	6.1911e-05	up
Cluster-10048.0	-0.442753	7.75781e-10	false	1.10081	6.0532e-42	up	0.652423	4.56977e-12	false
Cluster-1005.11	-0.840435	0.0492629	false	NA	NA	NA	-2.29615	4.21863e-05	down
Cluster-10050.0	-0.0974973	0.191279	false	-1.21288	4.70771e-34	down	-1.31508	2.16192e-41	down
Cluster-10050.1	-0.0953372	0.613404	false	-0.998596	0.000131333	false	-1.09632	3.45852e-07	down
Cluster-10050.2	0.647684	0.443321	false	-1.56084	0.0116399	down	NA	NA	NA
Cluster-10050.3	0.152601	0.35419	false	-1.42101	5.90666e-09	down	-1.272	1.38999e-05	down
Cluster-10050.4	0.219187	0.560832	false	-1.20931	0.0161451	down	-0.995402	0.0495715	false
Cluster-10054.0	0.490145	8.11625e-06	false	-2.84955	2.27034e-30	down	-2.36363	9.69425e-21	down
Cluster-10054.3	-1.07293	0.043251	false	-1.12152	0.107892	false	-2.20169	9.47953e-07	down
Cluster-10054.5	-0.231846	0.516215	false	-2.28508	3.59094e-05	down	-2.51759	1.48365e-08	down
Cluster-10054.9	-0.302282	3.64142e-07	false	-1.34477	3.52225e-30	down	-1.65134	9.72731e-57	down
Cluster-10057.9	-0.213839	0.505074	false	-1.53998	1.63575e-05	down	-1.76344	1.39915e-16	down
Cluster-10058.10	1.04453	0.0550088	false	0.540251	0.241327	false	1.57904	4.61293e-05	up
Cluster-10060.1	0.816172	0.0149146	false	0.686745	0.0396662	false	1.50122	0.000662735	up
Cluster-10060.4	0.336905	0.000250007	false	1.10842	4.89716e-18	up	1.4388	9.71684e-25	up
Cluster-10060.5	-0.862128	1.16022e-49	false	-0.329362	7.69253e-05	false	-1.19618	1.09566e-74	down
Cluster-10062.6	-0.725193	0.0176636	false	-0.480099	0.305249	false	-1.21481	0.00512408	down
Cluster-10063.0	-0.11382	0.552725	false	1.46451	2.52738e-10	up	1.34527	1.06041e-13	up
Cluster-10067.1	0.931173	0.000145595	false	1.86303	1.40762e-12	up	2.78929	6.37701e-28	up
Cluster-10067.3	0.792581	0.00645872	false	1.89217	3.04759e-19	up	2.67942	1.4173e-18	up
Cluster-10067.4	0.129023	0.00491017	false	1.55993	1.78521e-83	up	1.68471	4.12028e-110	up
Cluster-10069.5	-0.604127	0.00392322	false	-1.38666	4.50202e-06	down	-1.99721	3.53071e-18	down
Cluster-10070.0	-0.093117	0.846197	false	1.0013	0.00645676	up	0.90193	0.00748065	false
Cluster-10070.4	0.823174	0.102649	false	1.01569	0.00782569	up	1.83375	0.000180748	up
Cluster-10070.5	0.0189143	0.974958	false	1.10906	0.00691192	up	1.12825	0.0719824	false
Cluster-10070.9	0.683244	0.17541	false	0.865688	0.059184	false	1.54626	4.54237e-07	up
Cluster-10071.3	-0.692616	0.650632	false	2.79582	1.62302e-05	up	2.09724	0.168468	false
Cluster-10071.7	0.565426	1.75301e-05	false	-1.4317	5.21174e-05	down	-0.874048	0.01672	false
Cluster-10073.9	0.370368	0.806554	false	1.28158	0.00434801	up	1.64951	0.277331	false
Cluster-10074.0	0.887609	0.0124241	false	-2.77189	2.56922e-21	down	-1.88903	8.44891e-11	down
Cluster-10074.1	-2.78259	0.301756	false	0.157553	0.946926	false	-2.63475	0.000174409	down
Cluster-10074.13	-0.709616	0.299873	false	1.96163	9.01313e-07	up	1.24869	0.0346461	false
Cluster-10074.14	-0.504496	0.000564108	false	-2.22388	7.93227e-06	down	-2.73343	1.20446e-08	down
Cluster-10074.5	-0.516052	0.00157545	false	-1.51494	0.000523525	down	-2.03523	2.65784e-06	down
Cluster-10074.6	-0.149385	0.676407	false	1.02524	0.00322112	up	0.870394	2.23572e-17	false
Cluster-10074.8	-0.58767	0.425701	false	3.15319	1.28541e-05	up	2.55981	7.83237e-05	up
Cluster-10075.1	-0.300002	0.0374787	false	2.0633	3.47595e-45	up	1.75844	1.69386e-69	up
Cluster-10075.10	0.283927	0.205634	false	2.74875	2.01589e-60	up	3.0269	5.11654e-179	up
Cluster-10075.4	-0.9136	0.100054	false	3.03057	3.57719e-12	up	2.1141	1.28803e-11	up
Cluster-10075.5	-0.342123	0.00735386	false	-0.799078	8.5356e-07	false	-1.14588	1.08145e-10	down
Cluster-10075.7	0.0209492	0.925958	false	2.20546	3.46737e-166	up	2.22151	3.72581e-24	up
Cluster-10076.3	-0.151864	0.221935	false	-1.05812	1.28342e-06	down	-1.21548	3.11227e-08	down
Cluster-10077.5	-1.32166	0.0133847	false	-0.610366	0.207484	false	-1.93177	0.00147058	down
Cluster-10077.8	-0.220674	0.341922	false	-1.59948	0.000316187	down	-1.82414	5.41702e-05	down
Cluster-10078.1	-0.414037	0.051429	false	-0.780663	0.0662543	false	-1.1982	0.00737657	down
Cluster-10078.11	0.436368	0.288541	false	1.04617	0.0107325	up	1.48009	5.62994e-21	up
Cluster-10078.3	-0.578202	1.30381e-08	false	-1.90894	1.54312e-18	down	-2.49234	4.10951e-31	down
Cluster-10079.2	7.38814	0.0117117	false	0.554721	0.703681	false	7.93553	1.90542e-08	up
Cluster-10079.5	-0.149418	0.960274	false	NA	NA	NA	-7.65424	0.00880627	down
Cluster-10082.0	0.797799	0.0244064	false	1.25161	0.00239358	up	2.0448	6.00955e-06	up
Cluster-10082.10	0.155908	0.760115	false	0.928704	0.0961137	false	1.08102	0.00851314	up
Cluster-10082.4	-0.569719	0.0450042	false	-0.920741	0.00860003	false	-1.49296	3.85178e-05	down
Cluster-10082.7	-0.374496	0.144255	false	1.03615	2.34836e-05	up	0.656332	1.5076e-09	false
Cluster-10084.0	0.187149	0.535817	false	-1.92866	4.65569e-18	down	-1.74611	3.90635e-08	down
Cluster-10084.6	-0.262146	0.260778	false	1.11597	6.91797e-11	up	0.846031	7.31862e-05	false
Cluster-10085.1	0.432638	0.160969	false	-1.36761	1.1082e-05	down	-0.93972	0.0102621	false
Cluster-10085.4	0.350683	0.136848	false	-2.03865	1.88234e-05	down	-1.68341	0.00140104	down
Cluster-10085.9	-0.582503	0.0523588	false	-2.27133	2.91405e-05	down	-2.85828	7.29308e-09	down
Cluster-10086.3	0.465043	0.0235331	false	-1.37192	0.00327928	down	-0.910927	0.0701338	false
Cluster-10086.4	-0.235171	0.75419	false	-1.59475	0.0337448	false	-1.83033	1.3435e-05	down
Cluster-10087.0	0.416533	0.354347	false	-3.16701	0.00351553	down	-2.76324	0.0144459	down
Cluster-10087.4	-0.0374411	0.888242	false	-3.54913	9.5144e-05	down	-3.59656	7.04183e-05	down
Cluster-10091.0	-0.228267	0.586005	false	-3.79149	0.00125984	down	NA	NA	NA
Cluster-10091.11	-0.704095	0.0843515	false	-8.2252	2.04656e-10	down	-8.93044	2.1058e-12	down
Cluster-10091.12	-0.21672	0.217397	false	-2.51763	1.06502e-31	down	-2.73998	6.01279e-34	down
Cluster-10091.14	-0.45778	7.10077e-05	false	-2.6085	1.6127e-62	down	-3.07152	2.05124e-118	down
Cluster-10091.16	-0.453313	0.0279816	false	-2.01449	7.55432e-23	down	-2.47067	3.02504e-22	down
Cluster-10091.17	-0.154992	9.34115e-11	false	-1.08216	6.30214e-223	down	-1.24221	0	down
Cluster-10091.2	-0.177569	0.0470185	false	-1.72168	1.6926e-37	down	-1.90549	1.68704e-60	down
Cluster-10091.4	-0.377542	7.32622e-05	false	-1.6468	4.042e-10	down	-2.02832	8.12904e-16	down
Cluster-10091.5	-0.46826	0.0643672	false	-1.56732	0.0103803	down	-2.04352	0.000629121	down
Cluster-10091.6	-0.153171	0.480528	false	-2.61679	4.06838e-11	down	-2.77732	6.0885e-12	down
Cluster-10091.7	-0.325497	0.0700277	false	-1.94031	7.99092e-13	down	-2.26821	3.00714e-13	down
Cluster-10091.8	-0.481031	0.11518	false	-2.92039	5.72967e-07	down	-3.40265	2.48572e-13	down
Cluster-10091.9	0.00175516	0.992506	false	-2.13863	2.84737e-24	down	-2.14081	1.58477e-14	down
Cluster-10093.0	0.135408	0.790676	false	-2.44112	4.91777e-07	down	-2.33395	0.00126233	down
Cluster-10093.1	0.326762	0.2911	false	-1.05588	1.32815e-05	down	-0.729264	0.0591806	false
Cluster-10099.2	-0.387966	0.325894	false	1.38022	2.30309e-05	up	0.986666	0.000769408	false
Cluster-10099.9	0.132104	0.885927	false	1.04727	0.012795	up	1.17851	0.19856	false
Cluster-10100.0	-0.900619	0.00530182	false	2.69236	2.06541e-58	up	1.78303	1.95649e-11	up
Cluster-10100.16	0.208958	0.3598	false	1.72839	8.63615e-19	up	1.9314	4.78145e-41	up
Cluster-10100.17	0.0813767	0.897433	false	1.29553	0.0130171	up	1.37409	0.0446888	false
Cluster-10100.3	-0.169343	0.485434	false	-1.1621	0.000204802	down	-1.33769	5.6388e-08	down
Cluster-10100.7	0.327337	0.00037571	false	0.762767	6.07651e-13	false	1.08514	1.2241e-17	up
Cluster-10100.9	0.118463	0.705428	false	-1.07574	0.0173627	down	-0.959646	0.0269299	false
Cluster-10104.0	0.212524	0.309523	false	1.34413	4.07398e-12	up	1.5527	4.88677e-10	up
Cluster-10105.1	-0.0943727	0.165584	false	-1.6834	1.66401e-52	down	-1.78237	2.61076e-83	down
Cluster-10108.11	-0.428605	0.217243	false	-4.52189	0.00325126	down	-4.95249	0.00176107	down
Cluster-10108.12	0.0365462	0.890629	false	-1.95374	0.000254225	down	-1.92552	0.00109084	down
Cluster-10110.4	-0.0611593	0.807842	false	-1.06793	0.0346533	false	-1.13687	0.0188976	down
Cluster-10111.4	1.17987	0.0558254	false	1.46549	0.00186662	up	2.65237	8.54891e-11	up
Cluster-10113.1	-0.399773	0.234829	false	-1.31188	0.000401271	down	-1.71628	1.22479e-06	down
Cluster-10113.2	-0.72981	3.82394e-07	false	-1.15669	0.0128885	down	-1.89281	3.96702e-05	down
Cluster-10113.7	1.02185	0.0964255	false	0.432611	0.387355	false	1.44751	0.00836916	up
Cluster-10116.1	-0.316819	0.151032	false	1.26793	4.26122e-05	up	0.941725	0.00291098	false
Cluster-10118.13	0.0658435	0.70921	false	-1.43715	7.65497e-13	down	-1.37608	1.1665e-07	down
Cluster-10118.9	0.390974	3.00846e-05	false	2.11583	2.39769e-64	up	2.50217	4.11342e-151	up
Cluster-10120.16	0.557267	0.0364672	false	2.10424	3.46277e-16	up	2.65744	2.92002e-21	up
Cluster-10120.2	0.985961	0.0416651	false	0.496065	0.381271	false	1.47833	0.000237381	up
Cluster-10120.7	-0.383479	1.09566e-05	false	-0.679469	0.000427597	false	-1.06685	1.64372e-09	down
Cluster-10120.8	0.397624	0.538701	false	-1.82428	0.00114319	down	-1.43194	0.0220553	false
Cluster-10121.0	2.32786	0.0549107	false	-5.67961	1.22304e-05	down	-3.32519	0.213751	false
Cluster-10121.1	-0.370561	0.210136	false	1.15698	6.25728e-09	up	0.779747	0.00331438	false
Cluster-10121.11	-0.756757	0.0639811	false	-0.344678	0.531894	false	-1.10172	0.00527179	down
Cluster-10121.12	-1.22566	0.57783	false	4.42582	0.00053007	up	3.19231	0.0133064	up
Cluster-10121.5	0.275521	0.156518	false	1.62267	9.37271e-12	up	1.89348	7.36803e-18	up
Cluster-10123.11	-0.462252	0.180097	false	2.33897	3.95478e-15	up	1.87209	9.72479e-09	up
Cluster-10123.12	-0.200057	0.210077	false	2.38653	5.72572e-69	up	2.18266	1.263e-58	up
Cluster-10123.3	0.134064	0.796311	false	2.1573	3.8425e-07	up	2.2832	1.43798e-10	up
Cluster-10123.4	-0.440645	9.94536e-34	false	2.70841	0	up	2.2632	0	up
Cluster-10123.7	-0.494228	0.109361	false	2.18674	1.06155e-30	up	1.68161	1.66189e-10	up
Cluster-10123.9	-0.459308	0.00014169	false	2.58811	1.34953e-46	up	2.12401	1.1738e-37	up
Cluster-10124.3	0.134368	0.601156	false	-1.21717	8.36919e-05	down	-1.08695	0.000984905	down
Cluster-10129.15	0.53236	0.447013	false	5.5743	2.50841e-102	up	6.11108	1.40436e-33	up
Cluster-10129.4	-0.456452	0.121172	false	-1.30369	0.0171691	down	-1.77459	0.000272508	down
Cluster-10130.2	-1.07422	0.214922	false	NA	NA	NA	-7.9561	1.34902e-07	down
Cluster-10130.3	-0.629069	0.203911	false	2.27563	1.20895e-09	up	1.64446	1.76738e-08	up
Cluster-10132.14	-0.639025	9.4359e-80	false	-0.392842	4.40915e-16	false	-1.03682	4.5314e-110	down
Cluster-10133.0	7.76363	0.00894652	false	2.84265	0.0450868	false	10.6004	4.89586e-19	up
Cluster-10133.6	0.277262	0.500001	false	0.729733	0.05555	false	1.00274	3.98327e-06	up
Cluster-10134.4	0.204978	0.707135	false	1.21817	0.0113172	up	1.4188	0.00211877	up
Cluster-10134.6	-0.0702027	0.360421	false	1.26997	2.50694e-25	up	1.1952	1.45207e-20	up
Cluster-10135.5	-0.247348	0.397362	false	1.24695	1.92853e-10	up	0.999467	0.000233603	false
Cluster-10136.4	0.34625	0.0794485	false	-2.03002	2.3633e-05	down	-1.69327	0.000725511	down
Cluster-10136.8	0.274602	0.683749	false	1.34089	1.10198e-07	up	1.62083	0.0138706	up
Cluster-10138.0	-0.553422	0.0175265	false	-0.586967	0.0264041	false	-1.14668	3.65039e-08	down
Cluster-10138.4	-1.14615	0.425979	false	NA	NA	NA	-7.2187	5.78125e-06	down
Cluster-10138.6	0.89397	0.0272306	false	-1.42772	0.0109927	down	NA	NA	NA
Cluster-10138.7	0.229154	0.049903	false	-1.21133	4.71876e-18	down	-0.987115	2.73117e-11	false
Cluster-10140.1	0.271743	0.125981	false	-1.10177	6.62137e-11	down	-0.834356	7.57226e-05	false
Cluster-10140.2	-0.367035	0.00466427	false	-0.661404	8.5729e-05	false	-1.03536	1.48787e-13	down
Cluster-10140.3	0.312719	0.622065	false	1.78939	1.36871e-05	up	2.09389	8.12981e-06	up
Cluster-10141.3	0.681573	0.0810741	false	0.687646	0.101302	false	1.36528	7.26836e-06	up
Cluster-10142.0	0.445712	5.90561e-11	false	1.36396	6.62661e-79	up	1.80535	3.77773e-135	up
Cluster-10143.5	-0.24924	0.87585	false	1.57178	0.00783879	up	1.31782	0.403687	false
Cluster-10143.8	1.03901	0.00844325	false	-10.5043	6.44422e-18	down	-9.47224	5.30357e-13	down
Cluster-10147.7	0.86575	0.266473	false	0.322765	0.630288	false	1.18654	0.0152697	up
Cluster-10150.0	1.00044	0.0592746	false	0.941222	0.0785088	false	1.93708	4.10058e-05	up
Cluster-10152.11	1.17718	0.394964	false	1.90257	1.33101e-05	up	3.07903	0.0189241	up
Cluster-10152.3	0.00519479	0.985774	false	1.49235	1.0266e-14	up	1.49534	2.04581e-10	up
Cluster-10152.7	0.397156	0.010144	false	-1.96143	1.49473e-15	down	-1.56903	6.25236e-12	down
Cluster-10152.8	-0.983972	0.0139639	false	-0.0715684	0.848726	false	-1.0605	0.000514662	down
Cluster-10153.0	0.621929	0.000144598	false	0.801934	2.47442e-12	false	1.42164	2.72349e-30	up
Cluster-10154.1	0.306476	0.678334	false	-1.67294	1.34881e-05	down	-1.36212	0.104493	false
Cluster-10154.4	0.87125	0.590695	false	1.12463	0.488295	false	1.98936	0.000155878	up
Cluster-10154.5	0.470185	0.514844	false	1.94199	4.0282e-12	up	2.40884	0.000429146	up
Cluster-10155.11	1.18155	0.0285101	false	0.162706	0.416723	false	1.33489	0.0154062	up
Cluster-10155.13	-0.829345	1.36955e-06	false	-0.285742	0.366043	false	-1.12132	0.000135791	down
Cluster-10155.15	-0.650722	0.00508794	false	-0.558469	0.209693	false	-1.21406	0.00470031	down
Cluster-10155.17	0.0650802	0.875176	false	-1.23204	0.000692112	down	-1.168	0.0256732	false
Cluster-10155.3	-0.460235	0.444915	false	2.29991	8.95554e-07	up	1.83404	0.000125054	up
Cluster-10155.5	0.847791	2.15957e-05	false	1.71259	7.40149e-05	up	2.55613	2.70814e-09	up
Cluster-10155.8	0.357489	0.226273	false	0.985238	0.0048173	false	1.33885	9.33819e-05	up
Cluster-10158.1	-1.14485	0.0174538	false	-0.243047	0.699162	false	-1.39119	0.00132076	down
Cluster-10160.5	-0.370672	0.0105575	false	-1.44202	2.50723e-12	down	-1.81785	5.56616e-20	down
Cluster-10161.10	0.412521	0.474477	false	-1.41171	0.0048082	down	-1.00317	0.0476024	false
Cluster-10163.0	0.227721	1.98029e-08	false	-1.00283	2.29307e-26	down	-0.781311	4.9431e-16	false
Cluster-10164.10	-0.58684	0.333789	false	-1.3094	0.0498066	false	-1.90256	0.017752	down
Cluster-10165.1	-0.403818	0.0219734	false	-2.53979	4.80318e-06	down	-2.94903	1.54267e-07	down
Cluster-10165.2	0.0595799	0.830088	false	-1.50011	3.33323e-08	down	-1.44586	2.83157e-05	down
Cluster-10165.6	-0.433531	0.00184262	false	-1.27196	2.00236e-07	down	-1.71069	1.58247e-11	down
Cluster-10165.9	-0.469806	0.0997385	false	-2.93698	2.44818e-08	down	-3.4122	6.0907e-13	down
Cluster-10168.1	0.839854	0.21644	false	1.11825	0.000132158	up	1.95481	0.00165038	up
Cluster-10168.2	-0.00563261	0.991228	false	-2.04655	1.1737e-09	down	-2.0575	5.25647e-05	down
Cluster-10168.4	-1.28599	0.0628128	false	-8.89969	1.52345e-08	down	-10.1916	4.98619e-17	down
Cluster-10169.7	1.48965	0.306479	false	1.37321	0.000103322	up	2.86019	0.102656	false
Cluster-10171.4	-0.428537	0.0213531	false	3.17371	5.54312e-199	up	2.73873	9.52362e-70	up
Cluster-10172.4	-0.284987	0.381124	false	-1.13564	0.0483381	false	-1.42932	0.0180821	down
Cluster-10172.8	-0.27411	0.00663125	false	-0.811521	0.0342027	false	-1.08915	0.0044441	down
Cluster-10172.9	-0.339342	0.0534851	false	1.09035	0.00113067	up	0.748273	0.0165982	false
Cluster-10175.5	0.543378	0.712046	false	-1.40705	7.91037e-05	down	-0.85932	0.584129	false
Cluster-10176.0	-0.228096	0.049801	false	1.40398	3.44265e-27	up	1.17054	2.23984e-17	up
Cluster-10176.1	-0.44101	3.96729e-05	false	1.09139	2.52632e-13	up	0.646485	3.7595e-05	false
Cluster-10176.4	-0.0418308	0.881506	false	1.07315	0.000314	up	1.02653	2.10127e-12	up
Cluster-10176.5	-0.220901	0.000959191	false	1.3424	8.05639e-42	up	1.11752	2.53977e-40	up
Cluster-10176.6	-0.10697	0.799151	false	1.16365	0.00143686	up	1.05184	0.000233	up
Cluster-10176.8	-0.534284	0.00196901	false	1.3296	2.00059e-12	up	0.789631	2.89189e-07	false
Cluster-10177.1	-0.333041	0.54734	false	1.81498	4.96693e-09	up	1.47513	0.0106926	up
Cluster-10178.1	-0.781903	0.260647	false	-0.551483	0.170329	false	-1.33903	0.00248526	down
Cluster-10178.2	-0.055679	0.930214	false	-1.28744	0.0481088	false	-1.34619	0.00153839	down
Cluster-10179.14	0.856727	0.00162871	false	1.7677	1.23083e-12	up	2.61991	9.96643e-20	up
Cluster-10179.9	0.0418773	0.963011	false	-1.59202	0.00185105	down	-1.56351	0.110758	false
Cluster-10182.0	-0.373504	0.0223079	false	1.25441	7.69585e-18	up	0.876094	3.25809e-11	false
Cluster-10183.0	0.553614	0.0690671	false	1.18255	3.45863e-11	up	1.73287	8.81866e-10	up
Cluster-10183.2	-0.361088	0.610304	false	1.2903	0.00105732	up	0.922482	0.131313	false
Cluster-10183.3	0.640153	8.86151e-08	false	1.8311	5.69285e-32	up	2.46602	2.52605e-71	up
Cluster-10185.2	-0.0651175	0.782625	false	-1.16127	4.4711e-05	down	-1.22648	1.12802e-13	down
Cluster-10185.4	-0.667386	0.129892	false	1.22213	1.90301e-07	up	0.549252	0.218656	false
Cluster-10189.10	0.13069	0.940088	false	-4.68162	0.0461098	false	-4.55965	0.00114326	down
Cluster-10192.3	0.774516	0.0411401	false	-1.2149	0.00334528	down	-0.445878	0.404611	false
Cluster-10192.4	-0.0663497	0.909555	false	-1.4527	2.07371e-06	down	-1.52834	0.0162635	down
Cluster-10193.1	0.307751	0.0455885	false	0.846067	4.00465e-12	false	1.14927	2.84279e-19	up
Cluster-10193.10	0.667576	0.0716778	false	1.03802	0.000761988	up	1.70176	4.20179e-05	up
Cluster-10193.15	-0.290359	0.203424	false	2.19599	4.03803e-24	up	1.90151	1.43397e-38	up
Cluster-10193.3	-1.14476	0.46504	false	3.27175	3.42069e-07	up	2.12015	0.278596	false
Cluster-10194.0	-0.866339	0.00812158	false	1.55125	2.04632e-08	up	0.685144	0.00561338	false
Cluster-10197.1	0.0121626	0.939173	false	-8.32894	7.39259e-05	down	-8.3207	7.1629e-05	down
Cluster-10197.11	-0.496991	0.160509	false	-1.29409	0.0241135	false	-1.79614	0.00100908	down
Cluster-10197.13	-0.091327	0.366666	false	-2.285	5.05239e-43	down	-2.38219	5.92438e-44	down
Cluster-10197.2	-0.0983974	0.534103	false	-2.288	5.18857e-30	down	-2.39156	1.73222e-42	down
Cluster-10197.4	-0.170895	0.152463	false	-4.38206	2.73741e-15	down	-4.55766	7.25856e-17	down
Cluster-10197.5	-0.176858	0.248239	false	-1.54848	1.15216e-10	down	-1.73115	1.01715e-15	down
Cluster-10197.6	-0.286682	0.568303	false	-4.45055	0.00269598	down	-4.73513	0.00228884	down
Cluster-10197.8	-0.0418109	0.914511	false	-1.92036	6.71931e-07	down	-1.96293	0.000252525	down
Cluster-10198.0	-1.43881	0.0813501	false	NA	NA	NA	-3.33086	0.000608844	down
Cluster-10200.2	1.40687	0.0110789	false	-1.20471	0.0170292	down	NA	NA	NA
Cluster-10201.0	-0.888375	1.47247e-06	false	-0.47667	0.026019	false	-1.3701	1.32045e-19	down
Cluster-10201.3	-0.213637	0.575199	false	-1.05122	0.00997784	down	-1.26946	0.000291251	down
Cluster-10201.5	-0.602754	3.04167e-08	false	-0.880329	1.0211e-08	false	-1.48958	1.04067e-19	down
Cluster-10203.15	-0.43337	0.352126	false	-0.860042	0.102168	false	-1.29939	0.00978159	down
Cluster-10203.6	0.886728	1.29256e-12	false	-2.24743	5.68537e-19	down	-1.3655	2.14702e-07	down
Cluster-10203.7	-0.169387	0.335357	false	1.25176	6.85891e-39	up	1.07757	1.3014e-08	up
Cluster-10206.2	-0.0151744	0.826309	false	-1.69895	1.0998e-18	down	-1.71884	4.43166e-21	down
Cluster-10208.5	0.627271	0.0318162	false	0.525353	0.110117	false	1.14801	0.000165706	up
Cluster-10208.8	0.456364	0.17639	false	0.901265	0.00230117	false	1.3516	1.1418e-07	up
Cluster-10209.0	0.347174	5.7932e-09	false	0.978915	2.98994e-52	false	1.32165	3.4994e-90	up
Cluster-10210.6	-0.334354	0.119119	false	-0.793752	0.0258079	false	-1.12917	0.00327939	down
Cluster-10213.11	-0.364137	0.260405	false	1.16565	2.39591e-05	up	0.796153	3.88114e-05	false
Cluster-10213.6	0.597428	0.0908703	false	-2.0749	6.78778e-05	down	-1.48568	0.0189549	down
Cluster-10217.2	-0.126554	0.930133	false	3.52943	5.39735e-22	up	3.39419	0.00840617	up
Cluster-10217.4	0.731472	0.000148866	false	1.84988	3.36006e-16	up	2.57555	1.10499e-23	up
Cluster-10217.7	-0.350515	0.154147	false	3.64531	5.93391e-72	up	3.28709	0	up
Cluster-10218.1	-0.612723	0.151965	false	2.1424	8.02639e-23	up	1.53005	2.22666e-05	up
Cluster-10218.3	-1.43761	0.0791061	false	4.16475	6.51426e-09	up	2.71766	3.29496e-24	up
Cluster-10218.4	0.143581	0.716357	false	1.63552	2.31462e-06	up	1.7716	3.15499e-14	up
Cluster-10220.10	-0.769937	2.64514e-05	false	1.08381	3.52391e-08	up	0.308397	0.167657	false
Cluster-10220.6	3.30377	0.0368356	false	0.994916	0.00454718	false	4.28471	0.00629167	up
Cluster-10220.7	0.587084	0.171323	false	1.87421	9.70218e-08	up	2.45701	9.71065e-14	up
Cluster-10222.3	0.438029	0.346481	false	-4.69845	0.000904399	down	-4.25895	0.00342391	down
Cluster-10223.0	-1.21495	0.0919782	false	-0.122911	0.879585	false	-1.32808	0.00222136	down
Cluster-10223.1	0.0178799	0.956733	false	-1.48857	6.91868e-07	down	-1.47573	3.19931e-05	down
Cluster-10223.3	-0.875825	1.51396e-16	false	-1.72327	1.79853e-47	down	-2.6039	3.84924e-113	down
Cluster-10224.5	0.236086	1	false	1.81518	0.0118678	up	2.04969	0.35961	false
Cluster-10225.0	-0.137278	0.0852192	false	-1.49619	1.87942e-12	down	-1.6379	1.07581e-13	down
Cluster-10225.4	-0.48026	0.260503	false	-2.30555	0.0288667	false	-2.78914	0.00837115	down
Cluster-10225.6	0.482024	0.386475	false	-2.36925	0.0036773	down	NA	NA	NA
Cluster-10226.3	-0.475939	0.087557	false	1.05214	0.00150563	up	0.568452	0.0493377	false
Cluster-10227.0	-0.427947	0.000119978	false	1.42507	3.4753e-26	up	0.992202	4.63841e-14	false
Cluster-10230.12	0.128543	0.427088	false	1.4143	1.70342e-67	up	1.53943	2.29881e-20	up
Cluster-10230.2	0.824197	0.0766262	false	1.24539	0.00205889	up	2.0656	6.56113e-08	up
Cluster-10230.8	0.215443	0.0959137	false	1.08788	2.20221e-37	up	1.29828	1.30989e-24	up
Cluster-10232.0	2.80436	0.181124	false	-10.0693	7.06518e-11	down	NA	NA	NA
Cluster-10232.5	0.353295	0.406486	false	-1.25256	9.72799e-10	down	-0.908563	0.0524774	false
Cluster-10232.8	1.02072	0.0967081	false	0.570259	0.118306	false	1.5858	0.00454178	up
Cluster-10237.4	0.484797	0.2251	false	0.604015	0.0061327	false	1.08342	0.0109259	up
Cluster-10237.6	0.395099	0.394957	false	-1.32474	0.00023874	down	-0.923899	0.089321	false
Cluster-10238.3	1.63338	0.0115673	false	0.0761009	0.804677	false	1.70279	0.0153188	up
Cluster-10238.6	0.528744	0.000104828	false	1.17406	4.56357e-37	up	1.69836	9.81457e-44	up
Cluster-10238.7	0.391773	0.170856	false	0.693829	0.00199417	false	1.08089	0.000172384	up
Cluster-10238.8	-0.223034	0.175983	false	-1.5109	1.27983e-18	down	-1.73899	9.44472e-19	down
Cluster-10239.0	-0.113099	0.554424	false	-2.35266	5.05272e-18	down	-2.46934	3.16845e-14	down
Cluster-10239.12	-0.434115	0.118276	false	-1.14603	0.000817816	down	-1.58528	7.45236e-08	down
Cluster-10239.14	0.30125	0.523359	false	-2.16963	1.56069e-05	down	-1.87437	0.000100207	down
Cluster-10239.15	0.469167	0.186777	false	-2.49513	0.000149897	down	-2.02938	0.00642141	down
Cluster-10239.3	0.571442	5.67215e-05	false	-1.25085	3.00059e-11	down	-0.684088	0.000302701	false
Cluster-10239.8	0.719432	0.0821558	false	-11.8095	2.36628e-20	down	-11.0947	2.3434e-19	down
Cluster-10241.5	1.4097	0.302709	false	-1.73984	0.000320245	down	-0.325299	0.827885	false
Cluster-10242.11	-0.257191	0.444606	false	1.0673	0.000463796	up	0.805267	0.0196935	false
Cluster-10242.13	-0.0766554	0.863279	false	-7.14182	3.87926e-29	down	-7.35341	1.69584e-10	down
Cluster-10242.2	-0.372983	0.293975	false	2.62553	4.84395e-35	up	2.24875	2.5994e-14	up
Cluster-10242.3	0.272695	0.429317	false	-2.39305	1.29865e-08	down	-2.1241	1.53852e-06	down
Cluster-10242.5	-0.333647	0.0608235	false	3.42211	8.87791e-74	up	3.08308	2.01737e-85	up
Cluster-10242.6	0.270445	0.697983	false	3.06004	4.61272e-138	up	3.3245	2.65701e-07	up
Cluster-10242.8	0.714228	0.425281	false	3.26358	4.14112e-145	up	3.97349	8.62029e-05	up
Cluster-10244.0	0.785513	0.110088	false	-1.17714	0.00737275	down	-0.396225	0.35276	false
Cluster-10246.10	0.674521	0.000101464	false	0.521229	0.000203473	false	1.19191	1.76253e-15	up
Cluster-10246.13	-0.0651198	0.544775	false	-0.941565	1.39239e-06	false	-1.01085	2.53078e-06	down
Cluster-10246.17	0.315516	0.391798	false	-1.18393	0.000408184	down	-0.872883	0.0418965	false
Cluster-10246.7	-0.493954	0.169284	false	NA	NA	NA	-1.89032	0.00134377	down
Cluster-10246.9	0.00513881	0.959419	false	1.15117	4.02853e-28	up	1.15138	6.3934e-38	up
Cluster-10247.1	0.0146898	0.977465	false	-2.81994	0.0137488	down	-2.82219	0.0160608	down
Cluster-10247.2	-0.0901864	0.858402	false	-1.88909	0.00824217	down	-1.98007	0.0189378	down
Cluster-10247.3	-0.935548	0.329399	false	NA	NA	NA	-7.69979	7.747e-08	down
Cluster-10247.4	-0.18677	0.65683	false	-1.93958	0.000108364	down	-2.12621	8.11648e-08	down
Cluster-10247.5	1.16123	0.388249	false	-2.02453	0.000365748	down	NA	NA	NA
Cluster-10248.2	-0.224861	0.326178	false	2.20214	2.22023e-109	up	1.97149	1.0218e-20	up
Cluster-10249.11	1.1105	0.31292	false	-13.5661	1.61646e-26	down	-12.4593	1.70029e-09	down
Cluster-10249.12	0.0114447	0.958468	false	-13.6625	6.82161e-31	down	-13.6555	2.38965e-29	down
Cluster-10249.13	0.228393	6.0971e-12	false	0.964828	6.35455e-49	false	1.18855	2.89092e-87	up
Cluster-10249.18	-0.278641	0.005777	false	1.19872	5.22456e-29	up	0.915721	2.75477e-26	false
Cluster-10249.2	-0.672299	0.0229538	false	2.07727	3.59212e-18	up	1.39977	2.79133e-08	up
Cluster-10249.8	0.241949	0.193154	false	1.55073	1.55504e-06	up	1.78742	3.29901e-09	up
Cluster-10252.2	-0.137998	0.818092	false	-8.10692	1.22257e-10	down	-8.25039	2.77338e-08	down
Cluster-10254.8	1.22603	0.408749	false	-1.41491	0.00172022	down	-0.193013	0.902262	false
Cluster-10255.11	-0.591376	0.0156945	false	-0.598817	0.192299	false	-1.19666	0.00919429	down
Cluster-10255.6	0.244186	0.584652	false	-1.60175	4.46558e-06	down	-1.35157	0.009809	down
Cluster-10255.9	-0.21851	0.0396248	false	-10.8647	4.33916e-26	down	-11.0882	4.80633e-27	down
Cluster-10260.14	-0.157474	0.459513	false	-1.90342	1.24703e-09	down	-2.06514	1.26575e-17	down
Cluster-10260.15	0.778817	0.198215	false	1.07705	0.00037777	up	1.85165	0.000502789	up
Cluster-10263.0	-0.34138	2.17282e-07	false	-0.709393	9.21004e-10	false	-1.05754	8.23314e-21	down
Cluster-10263.3	0.799525	0.00065961	false	1.21591	2.32244e-10	up	2.01063	1.20762e-36	up
Cluster-10266.5	1.33897	0.0703484	false	0.923361	0.337008	false	2.2571	0.00731416	up
Cluster-10268.1	0.310227	0.382556	false	1.50235	1.08669e-08	up	1.809	7.41116e-07	up
Cluster-10269.2	-0.593007	0.00519918	false	1.00991	4.58591e-08	up	0.412065	0.0236387	false
Cluster-10269.8	-0.0177537	0.972849	false	1.04494	0.00666226	up	1.02323	0.0205118	false
Cluster-10272.1	-0.948675	0.103741	false	1.42626	0.000821252	up	0.470957	0.425494	false
Cluster-10272.11	-1.18813	0.0489039	false	1.73778	0.000249661	up	0.544526	0.440082	false
Cluster-10274.7	-0.23582	0.863631	false	2.40291	0.0657949	false	2.16637	4.46174e-10	up
Cluster-10275.16	-0.562626	0.479071	false	1.90917	0.00162298	up	1.34296	0.0644369	false
Cluster-10275.26	0.143574	0.202763	false	0.946896	6.4005e-12	false	1.08546	2.46212e-15	up
Cluster-10275.8	0.40189	0.0575991	false	0.829566	0.000491065	false	1.22673	1.34753e-09	up
Cluster-10277.1	0.833135	0.039993	false	0.521356	0.20806	false	1.34616	0.00476139	up
Cluster-10277.6	0.443813	0.077302	false	-1.68121	8.02723e-05	down	-1.24292	0.00563812	down
Cluster-10277.8	-0.221119	0.592222	false	-1.08946	1.22429e-29	down	-1.31152	0.00242321	down
Cluster-10280.4	0.136397	0.839963	false	-2.19578	0.00328176	down	-2.06646	0.000793366	down
Cluster-10281.0	0.762209	3.31151e-07	false	-3.28016	5.59422e-42	down	-2.52272	3.76838e-21	down
Cluster-10282.1	-0.487529	0.0747037	false	-0.823242	0.010224	false	-1.31533	3.92711e-06	down
Cluster-10282.2	0.569152	0.000272388	false	-1.29097	8.86232e-09	down	-0.726387	0.00251191	false
Cluster-10282.4	0.491457	0.470316	false	-1.07896	6.83088e-05	down	-0.589689	0.403548	false
Cluster-10284.3	-0.393839	0.0907679	false	-2.47526	2.46869e-10	down	-2.87387	1.78541e-14	down
Cluster-10284.8	-0.799851	0.0205781	false	NA	NA	NA	-1.36213	0.000625271	down
Cluster-10285.0	0.0423712	0.899085	false	1.9485	1.10922e-16	up	1.98295	1.25187e-13	up
Cluster-10286.0	-0.391037	5.77665e-05	false	-0.855652	8.47454e-08	false	-1.25267	1.10166e-13	down
Cluster-10286.1	-0.358722	0.16862	false	-0.994521	0.000441648	false	-1.35815	8.36175e-08	down
Cluster-10286.2	-0.162199	0.343741	false	-1.27371	1.83903e-05	down	-1.43896	1.6333e-06	down
Cluster-10287.12	0.214734	0.770557	false	1.40051	0.0315862	false	1.60925	0.00185199	up
Cluster-10287.14	0.0187052	0.928545	false	-1.94477	1.32309e-06	down	-1.93225	1.4385e-05	down
Cluster-10287.2	0.00434179	0.972233	false	-1.52394	4.13484e-10	down	-1.52531	4.3137e-10	down
Cluster-10287.3	-1.44005	0.0762297	false	-1.72094	0.234406	false	-3.16628	0.00629802	down
Cluster-10287.9	6.79032	0.0232768	false	2.28028	0.29528	false	9.06506	0.0016573	up
Cluster-10288.10	-0.306332	0.546144	false	-1.13561	0.0228612	false	-1.44559	0.000354374	down
Cluster-10288.14	-0.623223	0.405754	false	-0.924019	0.253684	false	-1.55146	5.25638e-06	down
Cluster-10288.2	-0.603086	0.079797	false	-3.07573	0.010162	down	-3.68132	0.00170846	down
Cluster-10288.8	-1.11222	0.422037	false	NA	NA	NA	-4.02464	0.00338436	down
Cluster-10291.1	-0.0338251	0.501405	false	-2.34292	0	down	-2.38187	0	down
Cluster-10291.5	0.113015	0.0412208	false	-3.4089	7.71261e-155	down	-3.29991	4.97662e-131	down
Cluster-10291.6	-0.263971	0.288935	false	-3.47523	0.000592036	down	-3.74477	0.000228831	down
Cluster-10291.7	-0.0136245	0.948996	false	-3.5782	7.77699e-13	down	-3.59699	2.4413e-13	down
Cluster-10291.8	-0.199088	0.195699	false	-1.81143	2.82903e-20	down	-2.01601	1.83365e-57	down
Cluster-10291.9	-0.209024	0.190883	false	-2.29719	8.3325e-20	down	-2.51082	8.06026e-34	down
Cluster-10292.13	0.37683	0.211655	false	0.870822	0.0458047	false	1.24573	0.0121116	up
Cluster-10292.8	-0.0369946	0.927522	false	-1.16531	8.47443e-26	down	-1.20998	0.00518639	down
Cluster-10295.2	-0.0257537	0.962255	false	-1.88842	0.00488727	down	-1.9175	0.00293727	down
Cluster-10296.1	-1.4963	0.0868399	false	NA	NA	NA	-2.54466	0.00668541	down
Cluster-10297.12	1.0514	0.0662127	false	0.431882	0.163646	false	1.47806	0.00779942	up
Cluster-10297.13	-0.38917	0.569267	false	1.94888	4.01112e-06	up	1.55703	0.0190641	up
Cluster-10297.14	0.387745	0.579225	false	0.891656	0.112425	false	1.27497	0.014564	up
Cluster-10297.4	1.09665	0.150591	false	0.735716	0.0500403	false	1.82481	0.00877696	up
Cluster-10297.8	-0.0276136	0.929221	false	1.3361	8.37182e-05	up	1.30315	1.42835e-07	up
Cluster-10298.0	-0.212608	0.0272871	false	-1.41888	1.39909e-12	down	-1.63667	8.32466e-15	down
Cluster-10299.13	-0.942093	0.0195198	false	1.81749	9.86318e-05	up	0.869801	0.0304488	false
Cluster-10299.15	0.528733	1.86518e-05	false	0.499007	0.0057382	false	1.02362	2.9658e-08	up
Cluster-10299.20	0.818552	0.248262	false	0.537811	0.486331	false	1.34551	0.0158206	up
Cluster-10299.4	0.640863	0.123496	false	0.724456	0.0107452	false	1.36224	0.00405135	up
Cluster-10299.8	-0.541163	0.197326	false	-0.535878	0.289896	false	-1.08025	0.0160781	down
Cluster-10301.0	0.00841846	0.862429	false	-3.6525	0	down	-3.64974	0	down
Cluster-10301.11	-0.991036	0.000199068	false	-0.88884	0.126075	false	-1.88936	0.000845309	down
Cluster-10301.4	-4.88314	0.0556298	false	3.89087	0.12494	false	-1.00003	0.000819485	down
Cluster-10301.8	0.268847	0.473082	false	-1.49409	1.93887e-08	down	-1.23666	0.00627771	down
Cluster-10305.2	-0.488134	0.262224	false	-1.53944	0.0743051	false	-2.03492	0.0125967	down
Cluster-10305.3	-0.201518	0.745166	false	1.19359	0.00436436	up	0.989276	0.07561	false
Cluster-10305.4	-0.670687	0.219885	false	-2.11294	0.05139	false	-2.78986	0.0176146	down
Cluster-10306.1	-0.00310016	0.995185	false	-1.47555	0.0096421	down	-1.48337	2.46917e-07	down
Cluster-10306.10	-1.6995	0.248974	false	0.244942	0.874236	false	-1.45623	0.0120672	down
Cluster-10308.15	0.371631	0.354413	false	-3.54248	1.60305e-07	down	-3.17365	9.36105e-06	down
Cluster-10308.3	0.248238	0.113302	false	0.912487	3.39428e-14	false	1.15519	5.98439e-25	up
Cluster-10308.8	-0.0805749	0.754884	false	1.42715	2.66282e-08	up	1.34193	6.0492e-05	up
Cluster-10308.9	0.757845	0.10386	false	1.21689	2.34241e-07	up	1.96974	1.63362e-05	up
Cluster-10310.0	0.00900417	0.984918	false	-1.02881	0.00496705	down	-1.02606	0.0717721	false
Cluster-10310.1	-0.330693	0.649812	false	-1.33663	0.00729943	down	-1.66847	0.0511055	false
Cluster-10312.2	0.0739456	0.856901	false	-1.36374	2.1077e-10	down	-1.29672	0.00400591	down
Cluster-10312.5	10.3553	0.00803898	false	2.07167	0.277832	false	12.4207	1.33377e-23	up
Cluster-10314.3	-0.521014	0.0764358	false	-0.566769	0.157111	false	-1.09397	0.00972651	down
Cluster-10314.6	0.18486	0.597065	false	0.84068	0.000346677	false	1.02324	0.000914155	up
Cluster-10315.1	1.01277	0.290787	false	1.44764	0.00468785	up	2.46621	0.00331306	up
Cluster-10316.4	0.0635545	0.799985	false	1.01292	0.00404858	up	1.07071	0.00587938	up
Cluster-10316.8	2.99405	0.123155	false	-9.80313	8.26334e-15	down	NA	NA	NA
Cluster-10316.9	-1.30073	0.0532763	false	-0.075603	0.915014	false	-1.38164	0.0016848	down
Cluster-10317.1	0.172039	0.158639	false	1.09882	9.89861e-11	up	1.26615	1.41543e-18	up
Cluster-10317.3	0.623451	1.07433e-05	false	2.29177	2.60226e-72	up	2.90954	1.07243e-200	up
Cluster-10318.10	0.201385	0.29524	false	0.812054	3.45131e-07	false	1.00803	1.5939e-08	up
Cluster-10318.13	0.645019	0.0654811	false	0.5271	0.116054	false	1.16743	1.15113e-09	up
Cluster-10318.2	0.199522	0.178324	false	1.26594	9.91132e-10	up	1.46134	9.45717e-14	up
Cluster-1032.0	-0.456175	0.105694	false	-1.67165	0.0287738	false	-2.12231	0.00466788	down
Cluster-10322.0	-1.13649	0.0460471	false	-1.59717	0.00304114	down	-2.74583	6.7467e-05	down
Cluster-10324.10	-0.0917728	0.770214	false	1.29643	2.97282e-07	up	1.19946	1.11407e-05	up
Cluster-10324.12	0.568949	0.0220138	false	0.660058	0.0428566	false	1.22206	1.08275e-05	up
Cluster-10324.14	0.297685	0.0222583	false	-1.11592	4.65198e-07	down	-0.821378	6.20298e-05	false
Cluster-10324.4	0.116449	0.701057	false	2.09521	1.84719e-08	up	2.20611	5.36848e-10	up
Cluster-10324.5	-0.0304972	0.89695	false	-1.00909	3.67573e-06	down	-1.04376	2.8647e-12	down
Cluster-10326.1	-0.784449	0.111566	false	1.20778	0.000781424	up	0.423517	0.304381	false
Cluster-10329.11	0.295983	0.693976	false	1.57973	0.0384134	false	1.87007	0.00181059	up
Cluster-10330.1	-0.460077	0.467022	false	1.17639	0.00143073	up	0.721902	0.185348	false
Cluster-10331.2	-0.0574509	0.897961	false	1.0614	0.0124899	up	1.00096	0.0452874	false
Cluster-10333.2	-0.139081	0.123572	false	1.92017	4.82636e-145	up	1.7757	3.41653e-283	up
Cluster-10333.3	0.225763	0.189886	false	2.19481	6.40994e-114	up	2.41573	9.51097e-49	up
Cluster-10333.4	0.885749	6.43183e-05	false	0.972978	0.00104169	false	1.8537	1.06355e-12	up
Cluster-10333.5	-0.107622	0.00292779	false	1.26245	3.79222e-124	up	1.1511	8.41428e-127	up
Cluster-10333.8	0.171936	0.736175	false	3.00355	2.67454e-23	up	3.16969	3.63087e-14	up
Cluster-10333.9	0.129258	0.547269	false	1.59628	9.56097e-13	up	1.72089	2.45267e-15	up
Cluster-10334.0	0.150868	0.660458	false	0.967615	3.06904e-06	false	1.11421	0.000158867	up
Cluster-10334.2	-0.217819	0.55536	false	-1.01796	0.0492753	false	-1.23822	0.00260201	down
Cluster-10335.0	-0.436243	0.168937	false	3.79789	5.68927e-49	up	3.35678	2.18451e-28	up
Cluster-10335.1	-0.187661	0.000228066	false	1.12186	2.77628e-78	up	0.929399	2.74293e-61	false
Cluster-10335.4	0.877229	0.569723	false	4.06049	6.94062e-25	up	4.93243	0.00591605	up
Cluster-10335.5	0.234268	0.615927	false	3.20227	1.75574e-44	up	3.43149	5.86465e-20	up
Cluster-10336.1	-0.206405	5.13432e-14	false	1.0605	1.10357e-88	up	0.849407	4.06436e-65	false
Cluster-10337.11	-0.873254	0.0026704	false	-0.772121	0.0364733	false	-1.65126	6.38692e-06	down
Cluster-10337.4	-0.172978	0.681965	false	-1.25453	0.00030552	down	-1.43388	0.00131979	down
Cluster-10338.3	0.10266	0.681657	false	-1.28488	0.0138159	down	-1.18526	0.0352376	false
Cluster-10340.14	-0.347433	0.525823	false	1.77846	7.6926e-06	up	1.43132	0.0160666	up
Cluster-10340.15	-1.12126	0.0129256	false	1.8896	0.00423178	up	0.763266	0.21786	false
Cluster-10340.9	-0.931225	0.116257	false	1.59606	0.0022935	up	0.66036	0.0744973	false
Cluster-10341.1	0.56257	2.69064e-05	false	2.26945	6.43606e-74	up	2.82751	1.1074e-94	up
Cluster-10342.0	-0.359034	1.42528e-11	false	-1.29979	3.91017e-80	down	-1.66398	3.6191e-270	down
Cluster-10343.5	-1.50851	0.0140165	false	1.9599	0.000131241	up	0.445085	0.321311	false
Cluster-10344.4	-0.529944	0.205948	false	-0.882477	0.0190056	false	-1.41059	0.00603974	down
Cluster-10346.10	0.126276	0.169439	false	-1.84592	1.78855e-29	down	-1.72441	4.3514e-32	down
Cluster-10346.4	0.0816575	0.496956	false	-1.93666	2.82078e-19	down	-1.85958	1.34954e-21	down
Cluster-10346.5	-0.435175	0.0247411	false	-1.01502	0.000102507	down	-1.45408	6.15638e-08	down
Cluster-10346.7	-0.198046	0.000505079	false	-1.80915	9.15345e-130	down	-2.01151	0	down
Cluster-10346.8	-0.570691	8.4162e-06	false	-1.08157	3.77477e-09	down	-1.65588	8.69707e-24	down
Cluster-10346.9	0.667833	0.0222923	false	-1.5577	6.52575e-07	down	-0.894416	0.00249063	false
Cluster-10348.0	-0.0849852	0.888976	false	-1.46123	2.36391e-07	down	-1.54977	0.0138275	down
Cluster-10348.1	-0.0680816	0.890596	false	-1.07801	0.00392162	down	-1.14219	0.0409648	false
Cluster-10351.0	3.01718	0.10354	false	1.09454	0.191786	false	4.1078	0.0141949	up
Cluster-10351.10	0.148516	0.117171	false	1.42585	6.83424e-46	up	1.56961	9.66816e-78	up
Cluster-10352.6	0.858982	0.104996	false	0.924884	0.198021	false	1.77364	0.0162675	up
Cluster-10353.0	-0.204048	3.30686e-07	false	-0.993168	1.1352e-23	false	-1.20112	8.7288e-36	down
Cluster-10355.3	-0.466402	0.212661	false	-1.23351	0.00101806	down	-1.70674	0.000355835	down
Cluster-10355.5	-0.446965	0.343683	false	-0.642278	0.200547	false	-1.09807	0.000281873	down
Cluster-10356.0	-0.446207	0.00537561	false	-0.897605	4.47732e-07	false	-1.34733	4.6537e-11	down
Cluster-10357.12	-0.786754	0.0969902	false	-1.31726	0.00461001	down	-2.10812	5.88253e-07	down
Cluster-10357.3	-0.499365	0.222465	false	-0.553131	0.26314	false	-1.06136	0.00122587	down
Cluster-10359.6	1.15801	0.433486	false	0.907	0.523536	false	2.05003	8.6388e-09	up
Cluster-10366.13	-0.614203	0.0917101	false	-1.26341	0.0336094	false	-1.88453	0.0011529	down
Cluster-10366.5	-0.413062	3.75076e-05	false	-1.90428	2.18471e-30	down	-2.32211	3.26857e-65	down
Cluster-10366.9	1.42223	0.353359	false	-9.9861	3.05938e-12	down	-8.56675	0.00378405	down
Cluster-10370.0	0.115851	0.935494	false	-9.13611	1.02267e-13	down	-9.02521	0.00143782	down
Cluster-10370.16	1.34093	0.0154318	false	0.611144	0.0860375	false	1.94752	5.22683e-05	up
Cluster-10370.2	0.292343	0.0957322	false	-1.86935	4.3221e-13	down	-1.5828	4.03499e-07	down
Cluster-10370.7	1.58984	0.451592	false	-8.89558	1.70754e-09	down	NA	NA	NA
Cluster-10371.3	0.776635	0.201389	false	-1.77731	2.18003e-08	down	-1.00746	0.123153	false
Cluster-10371.4	0.896719	0.19803	false	-2.29332	2.7217e-15	down	-1.41275	0.0749879	false
Cluster-10372.0	-0.416559	0.00483007	false	-1.47736	0.000391338	down	-1.89598	7.56784e-06	down
Cluster-10372.1	0.347678	0.0172375	false	-2.02501	3.0553e-14	down	-1.68162	1.23979e-11	down
Cluster-10372.10	0.275562	0.506313	false	-1.34231	0.00921646	down	-1.07193	0.0465653	false
Cluster-10372.14	0.319461	0.47907	false	-6.57739	2.39548e-06	down	-6.25878	1.70786e-05	down
Cluster-10372.17	0.69509	0.0155293	false	-1.03161	0.0106166	down	-0.341224	0.391764	false
Cluster-10372.2	-0.175225	0.748709	false	1.46166	3.46634e-05	up	1.28147	0.0114573	up
Cluster-10372.3	0.250151	0.242133	false	-1.232	2.91662e-06	down	-0.986151	0.000228002	false
Cluster-10372.4	-0.889142	1.44699e-22	false	-1.03747	0.0019544	down	-1.93123	3.76179e-09	down
Cluster-10372.5	-0.394423	3.59012e-05	false	-0.707625	0.00865689	false	-1.10839	4.96797e-05	down
Cluster-10372.6	-0.212093	0.57945	false	-1.22487	0.00391154	down	-1.44441	1.79747e-07	down
Cluster-10373.2	0.617749	0.297986	false	1.34555	0.0258977	false	1.95727	0.00138634	up
Cluster-10373.3	-0.178172	0.366213	false	1.28223	1.52757e-06	up	1.1003	8.93879e-05	up
Cluster-10373.5	0.8048	1.34963e-14	false	1.3385	5.53105e-36	up	2.13914	1.0607e-75	up
Cluster-10373.8	0.526718	0.248199	false	1.68472	0.000167617	up	2.20485	3.08534e-05	up
Cluster-10375.1	0.398008	0.0101957	false	-1.36462	3.07866e-30	down	-0.973198	1.82783e-07	false
Cluster-10375.3	-0.0541668	0.824694	false	2.20601	6.76093e-11	up	2.14762	2.89505e-09	up
Cluster-10375.4	-0.127357	0.719228	false	-1.19985	0.00290501	down	-1.33181	0.000257959	down
Cluster-10376.0	-0.1229	0.493772	false	-1.35623	5.71022e-05	down	-1.48274	5.07304e-05	down
Cluster-10377.4	0.578041	0.229456	false	1.16713	0.0124351	up	1.74118	1.95698e-05	up
Cluster-10380.0	0.312293	0.563537	false	-1.31974	0.00931417	down	-1.01343	0.0102569	down
Cluster-10382.4	1.01504	0.0601151	false	-1.73832	0.000457096	down	NA	NA	NA
Cluster-10383.0	-0.0729591	0.863849	false	1.17468	0.0129343	up	1.09781	0.0128587	up
Cluster-10385.12	0.263087	0.710341	false	1.09254	0.0486452	false	1.35171	0.00924637	up
Cluster-10385.5	0.305246	0.842346	false	1.46982	0.00358146	up	1.76913	0.228206	false
Cluster-10390.0	0.139783	0.0220205	false	-2.57289	1.60609e-108	down	-2.43801	1.19915e-120	down
Cluster-10390.3	-0.0512104	0.0732891	false	-3.10623	2.54761e-257	down	-3.16251	8.34771e-280	down
Cluster-10390.5	0.684188	0.0358359	false	0.358182	0.329429	false	1.03774	0.00124728	up
Cluster-10391.5	-0.474735	0.0620641	false	-1.35565	0.00458391	down	-1.84039	3.44251e-05	down
Cluster-10396.1	0.462593	0.619556	false	1.81707	4.45136e-05	up	2.27628	0.00674062	up
Cluster-10398.3	-0.0689573	0.864288	false	-1.08138	0.00246886	down	-1.15416	0.00292691	down
Cluster-10399.2	-1.51779	0.0246047	false	NA	NA	NA	-3.88721	0.0119842	down
Cluster-10400.11	-0.668878	0.857575	false	-6.15444	0.00992048	down	NA	NA	NA
Cluster-10400.3	1.3681	1	false	-7.91857	1.53491e-10	down	NA	NA	NA
Cluster-10400.7	0.563641	0.196655	false	-1.43739	0.00876944	down	-0.875286	0.112173	false
Cluster-10401.3	0.777897	0.0179266	false	0.440583	0.23146	false	1.21347	0.00321678	up
Cluster-10401.7	-0.857252	0.000880115	false	-1.66414	5.67939e-06	down	-2.53014	4.54401e-10	down
Cluster-10402.0	0.837638	0.0157924	false	0.174373	0.548929	false	1.00811	0.00817793	up
Cluster-10402.1	-3.15076	0.0945464	false	NA	NA	NA	-8.42494	5.08197e-10	down
Cluster-10402.8	1.31516	0.537568	false	-1.03654	0.000301573	down	0.287798	1	false
Cluster-10404.4	-0.687019	0.0319355	false	1.89694	3.44765e-09	up	1.20428	0.000172198	up
Cluster-10405.4	1.48212	0.00856213	false	0.383584	0.377067	false	1.87084	1.1941e-05	up
Cluster-10406.1	-2.3022	0.120739	false	3.221	0.0146582	up	0.913774	0.181	false
Cluster-10406.12	-0.0359452	0.933549	false	-1.53978	0.0257928	false	-1.5787	0.00955689	down
Cluster-10406.6	1.79852	0.379747	false	2.62921	3.69878e-11	up	4.42409	0.0774183	false
Cluster-10407.0	-0.524522	0.0548143	false	-1.31706	0.000124524	down	-1.84444	2.56339e-10	down
Cluster-10407.16	0.422115	0.350407	false	1.52318	9.33344e-05	up	1.94031	3.51879e-06	up
Cluster-10407.3	-0.774739	0.0098406	false	-0.47049	0.237079	false	-1.25717	0.000831864	down
Cluster-10408.1	-1.41027	0.636085	false	NA	NA	NA	-8.58971	0.00260688	down
Cluster-10408.12	0.765455	0.0450004	false	0.860805	0.00096895	false	1.62241	3.06117e-05	up
Cluster-10408.14	1.70346	0.0106174	false	0.625743	0.269973	false	2.32562	3.27568e-05	up
Cluster-10408.15	0.362398	0.102802	false	1.38109	1.43902e-26	up	1.73906	6.293e-16	up
Cluster-10408.16	0.639284	0.128513	false	-1.46114	2.63786e-10	down	-0.827655	0.0560425	false
Cluster-10408.3	-0.308824	0.0453395	false	-1.46842	2.29517e-18	down	-1.78026	9.20624e-17	down
Cluster-10411.4	-0.535002	0.298942	false	NA	NA	NA	-5.34624	2.79262e-05	down
Cluster-10419.12	0.669223	0.0455169	false	0.631123	0.0346713	false	1.29579	0.000762116	up
Cluster-10421.1	-0.275509	1	false	NA	NA	NA	-9.55303	5.52331e-14	down
Cluster-10422.11	0.300495	0.138673	false	-1.04744	3.98437e-05	down	-0.745721	0.0104424	false
Cluster-10423.1	0.340993	0.320227	false	1.32985	3.54257e-26	up	1.66308	1.9417e-07	up
Cluster-10423.2	-0.524777	0.0535973	false	-0.805173	0.141144	false	-1.33442	0.0143619	down
Cluster-10423.4	-0.00784912	0.988745	false	1.28538	2.68172e-07	up	1.27241	0.0227447	false
Cluster-10425.0	0.278949	0.57929	false	3.42702	2.65311e-21	up	3.70029	2.01292e-34	up
Cluster-10425.2	0.207792	0.896666	false	1.7096	0.00207062	up	1.91371	0.312189	false
Cluster-10425.8	0.760509	3.63163e-05	false	1.73659	1.68505e-24	up	2.49201	1.22956e-26	up
Cluster-10426.1	-0.307948	0.483887	false	1.03008	0.00963082	up	0.719214	0.179314	false
Cluster-10426.10	-0.327804	0.425643	false	1.43174	0.000330297	up	1.09915	3.52271e-07	up
Cluster-10426.12	-0.112148	0.750558	false	1.65457	9.06849e-08	up	1.53746	1.34948e-08	up
Cluster-10426.13	-0.460569	0.0691027	false	1.10994	7.08308e-06	up	0.64569	0.0419962	false
Cluster-10426.14	-0.467135	0.572582	false	2.00107	0.0173558	up	1.52607	0.0182197	up
Cluster-10426.3	-0.0165694	0.779683	false	2.35681	0	up	2.33599	0	up
Cluster-10426.4	0.0113093	0.96605	false	1.59149	6.06662e-07	up	1.59656	4.03791e-09	up
Cluster-10426.7	-0.472105	0.314701	false	2.34021	4.45526e-15	up	1.86325	1.88361e-07	up
Cluster-10426.9	-0.253326	0.523695	false	1.47352	5.36291e-10	up	1.21417	0.00054779	up
Cluster-10427.11	0.838118	9.10563e-06	false	0.460651	0.00524574	false	1.29421	1.32745e-12	up
Cluster-10427.15	0.575043	3.3365e-06	false	1.06326	7.39511e-16	up	1.63432	1.63506e-74	up
Cluster-10427.16	0.691425	3.80529e-05	false	1.47801	1.22018e-26	up	2.16537	2.90822e-93	up
Cluster-10427.17	0.447724	0.153458	false	-1.03199	0.00209416	down	-0.587025	0.0163045	false
Cluster-10427.18	0.669969	0.111695	false	1.55755	2.04815e-06	up	2.2236	2.278e-12	up
Cluster-10427.4	0.0102062	0.986915	false	1.22924	0.00676234	up	1.23416	0.00976063	up
Cluster-10427.7	-0.0560485	0.490983	false	-2.51062	1.54119e-15	down	-2.57074	3.07999e-16	down
Cluster-10427.9	0.339178	0.0596512	false	1.11112	2.61449e-18	up	1.44579	2.58994e-21	up
Cluster-10433.3	1.30727	0.0499814	false	-1.25402	0.000193636	down	0.0426125	0.954749	false
Cluster-10433.5	-0.617339	0.0489623	false	1.00449	0.000906422	up	0.383083	0.0481895	false
Cluster-10437.2	-0.325388	0.216388	false	1.26069	0.00521635	up	0.924283	0.039714	false
Cluster-1044.10	0.555026	0.347328	false	-1.87492	0.000834194	down	-1.32495	0.100584	false
Cluster-1044.9	1.00967	0.460757	false	1.43156	0.00478044	up	2.43171	0.0778976	false
Cluster-10440.1	-0.522907	0.728249	false	3.63881	0.00443112	up	3.10728	1.72992e-09	up
Cluster-10440.8	-0.727639	0.175213	false	1.58197	0.00120818	up	0.850408	0.0933442	false
Cluster-10442.1	0.540107	0.00121437	false	0.938547	8.94506e-09	false	1.4745	6.3754e-35	up
Cluster-10442.13	0.0771446	0.766129	false	-1.25108	0.000777375	down	-1.17831	0.00072649	down
Cluster-10447.0	-0.496766	0.233464	false	NA	NA	NA	-1.24848	0.00212784	down
Cluster-10451.4	0.141677	0.645784	false	-1.18787	8.29204e-06	down	-1.04973	0.00519551	down
Cluster-10451.7	0.435355	0.619619	false	0.833062	0.357051	false	1.2654	0.0107463	up
Cluster-10453.13	0.259527	0.54685	false	1.95016	8.16733e-11	up	2.20789	4.91151e-08	up
Cluster-10453.4	-0.263259	0.676246	false	1.48468	0.00232191	up	1.21625	0.0328717	false
Cluster-10454.8	-1.50721	0.476497	false	NA	NA	NA	-4.13872	0.0108008	down
Cluster-10456.3	-0.286276	0.856233	false	-7.72586	4.94581e-06	down	-8.01748	0.00613115	down
Cluster-10457.2	3.36021	0.0530975	false	1.85305	8.51623e-11	up	5.20031	0.00149737	up
Cluster-10457.6	0.546887	0.0899498	false	1.61172	7.9793e-12	up	2.15629	9.04258e-16	up
Cluster-10458.12	-0.326051	0.113438	false	1.4531	4.7827e-18	up	1.12221	5.83551e-10	up
Cluster-10458.8	-0.332838	0.335049	false	1.19825	3.37909e-05	up	0.860453	0.00282893	false
Cluster-10459.7	1.40665	0.0323668	false	-1.82657	8.85698e-05	down	-0.42039	0.592556	false
Cluster-10460.3	-0.582696	0.127862	false	2.27097	2.4921e-12	up	1.68616	1.82051e-05	up
Cluster-10460.7	0.102312	0.637825	false	2.08221	9.84992e-27	up	2.18172	8.84448e-37	up
Cluster-10461.0	0.374744	0.00335283	false	-1.10872	2.23901e-10	down	-0.737973	9.04949e-05	false
Cluster-10464.1	-0.418272	0.242481	false	1.06899	1.48237e-05	up	0.644666	0.0974575	false
Cluster-10465.3	-0.675942	0.0679032	false	1.2893	0.00708326	up	0.610168	0.185945	false
Cluster-10465.4	-0.062292	0.84296	false	1.31125	1.56212e-05	up	1.2449	1.41272e-05	up
Cluster-10467.10	-0.177807	0.718371	false	-3.64592	0.0178158	down	-3.82903	0.0149556	down
Cluster-10467.4	-1.08769	0.495706	false	-8.3494	1.28862e-07	down	-9.44248	0.000820342	down
Cluster-10468.1	0.0679671	0.921266	false	1.6398	0.00576134	up	1.70504	7.33698e-05	up
Cluster-10471.0	-0.141353	0.592869	false	1.47321	1.44997e-14	up	1.32859	1.83574e-07	up
Cluster-10473.2	0.183814	0.950145	false	-7.01177	0.0176634	down	NA	NA	NA
Cluster-10474.9	-0.354753	0.0173613	false	-1.2233	3.58338e-08	down	-1.58288	1.34717e-13	down
Cluster-10475.6	-0.156289	0.468553	false	1.89007	1.67396e-22	up	1.72919	2.8532e-20	up
Cluster-10477.1	0.348011	0.0693636	false	0.834602	0.0102997	false	1.17777	0.000101833	up
Cluster-10477.2	-0.721463	0.166079	false	1.42914	2.20518e-05	up	0.700787	0.210977	false
Cluster-10477.4	0.542055	0.146999	false	0.735651	0.106731	false	1.28121	0.0157565	up
Cluster-10477.5	0.83007	0.00550504	false	0.351748	0.579678	false	1.17728	0.0140124	up
Cluster-10482.6	1.30334	0.0548218	false	0.684219	0.0100893	false	1.97508	0.00383126	up
Cluster-10486.1	-0.113603	0.631975	false	-1.15167	0.00240365	down	-1.27325	0.000467567	down
Cluster-10486.2	0.255244	0.0659081	false	-1.56067	5.48786e-11	down	-1.30945	8.82165e-09	down
Cluster-10486.3	0.312568	0.0243849	false	-1.29545	3.54898e-08	down	-0.988647	1.53803e-05	false
Cluster-10486.5	0.246079	0.382857	false	-5.82496	3.10848e-11	down	-5.63168	2.2639e-07	down
Cluster-10486.7	0.831306	0.000389346	false	-2.89527	1.43729e-14	down	-2.07224	6.56916e-07	down
Cluster-10486.8	0.817857	0.0360642	false	-2.54985	7.50561e-08	down	-1.73496	9.27765e-05	down
Cluster-10490.1	0.213033	0.472639	false	1.03503	9.42404e-05	up	1.24354	1.99481e-05	up
Cluster-10491.1	0.28775	0.568119	false	1.02019	0.0516874	false	1.30349	0.0038223	up
Cluster-10492.4	-0.324921	0.528057	false	-0.972289	0.0434782	false	-1.30328	0.0107379	down
Cluster-10495.12	0.0794701	0.780821	false	1.24486	2.1203e-09	up	1.31924	5.74876e-08	up
Cluster-10498.3	0.0654164	0.774496	false	-1.21879	2.97099e-05	down	-1.15966	0.000267035	down
Cluster-10498.7	-0.206776	0.283937	false	-1.1261	0.000247045	down	-1.33849	1.64169e-05	down
Cluster-10500.2	0.0454034	0.667531	false	0.978262	2.27534e-21	false	1.01925	6.37832e-38	up
Cluster-10501.0	-0.43672	0.244174	false	-1.112	0.0673125	false	-1.55377	0.0031864	down
Cluster-10501.3	-0.470034	0.0528846	false	-0.735309	0.00759771	false	-1.21006	3.72676e-06	down
Cluster-10501.6	0.919403	0.0173271	false	0.793069	0.0412643	false	1.70761	3.66576e-06	up
Cluster-10503.8	0.732167	0.642007	false	1.98895	0.00510936	up	2.72372	0.0464188	false
Cluster-10504.3	-0.0627141	0.866304	false	-1.64783	1.92233e-05	down	-1.71512	3.12941e-05	down
Cluster-10504.8	0.0684589	0.848708	false	-1.3574	4.26713e-13	down	-1.3009	0.00110002	down
Cluster-10505.6	1.75313	0.0606093	false	-4.52221	0.000219639	down	NA	NA	NA
Cluster-10507.0	-0.951879	0.0142507	false	1.69072	1.25663e-06	up	0.731632	0.000484398	false
Cluster-10508.12	1.31829	0.325671	false	-1.60046	3.22034e-06	down	-0.287208	0.839894	false
Cluster-10508.3	0.413366	0.545056	false	-2.35618	2.8317e-13	down	-1.95037	0.0125193	down
Cluster-10508.6	-2.75706	0.0759266	false	4.11671	0.00134446	up	1.35467	0.188632	false
Cluster-10518.2	0.311573	0.378812	false	-1.84709	2.98648e-07	down	-1.54087	0.000202953	down
Cluster-10518.5	0.0201161	0.960128	false	-1.16491	0.018804	false	-1.14746	0.0139269	down
Cluster-10518.8	-0.0799333	0.682663	false	-1.32151	0.000296803	down	-1.40447	0.000209239	down
Cluster-10519.0	-0.181196	0.11199	false	-1.73464	5.91153e-38	down	-1.92041	3.12902e-42	down
Cluster-10520.5	-3.07664	0.266996	false	NA	NA	NA	-7.79616	0.00789498	down
Cluster-10521.4	0.447762	0.401531	false	0.998806	0.0439148	false	1.43996	8.24245e-12	up
Cluster-10522.5	0.0871703	0.399925	false	-1.31209	1.21644e-23	down	-1.22948	6.19757e-15	down
Cluster-10524.7	0.756725	0.0445872	false	-1.02298	0.0065771	down	-0.269601	0.450435	false
Cluster-10524.9	-0.383527	0.453172	false	-1.17248	0.0155987	down	-1.56094	0.000858079	down
Cluster-10526.1	0.308595	0.110468	false	0.700246	1.07048e-07	false	1.0034	1.0788e-06	up
Cluster-10526.10	-0.536826	5.0133e-06	false	1.13438	5.91939e-12	up	0.592666	0.000202122	false
Cluster-10526.6	-0.602864	0.0315221	false	3.59812	8.47472e-41	up	2.9911	1.50367e-29	up
Cluster-10526.8	-0.765518	0.0680555	false	-0.318397	0.474873	false	-1.08787	0.0109327	down
Cluster-10527.2	0.265749	0.0654354	false	1.1265	2.08945e-09	up	1.3886	1.39793e-14	up
Cluster-10528.3	3.15463	0.243021	false	1.2895	0.354589	false	4.4456	0.00521623	up
Cluster-10531.12	-0.961805	0.00864217	false	-0.637954	0.297537	false	-1.59675	0.00529753	down
Cluster-10531.7	0.48753	3.68164e-14	false	1.45982	4.26384e-11	up	1.94029	3.18173e-18	up
Cluster-10532.12	0.0101855	0.954186	false	1.03026	2.54285e-08	up	1.0361	4.99465e-22	up
Cluster-10532.2	-0.212648	0.514504	false	-0.820367	0.0459111	false	-1.03956	0.0148358	down
Cluster-10532.3	-0.0686665	0.964887	false	1.54135	0.312157	false	1.46193	1.05385e-09	up
Cluster-10533.4	0.137192	0.715509	false	2.1795	3.1597e-13	up	2.31966	2.94075e-35	up
Cluster-10536.12	-0.197774	0.495542	false	-1.14353	0.000102497	down	-1.34575	2.66759e-06	down
Cluster-10542.1	-0.865219	0.00256963	false	-0.939441	0.00831651	false	-1.80953	4.88703e-06	down
Cluster-10542.5	0.380317	0.521243	false	-1.75254	0.00102612	down	-1.3773	0.0266088	false
Cluster-10545.1	-0.030505	0.783408	false	-1.20084	9.56099e-37	down	-1.23594	8.66973e-31	down
Cluster-10545.13	0.0934462	0.344252	false	-1.23185	3.81418e-15	down	-1.1419	1.70036e-14	down
Cluster-10545.17	-0.135852	0.580926	false	-1.96396	8.61149e-14	down	-2.10514	1.52258e-12	down
Cluster-10545.7	-0.506275	0.540999	false	1.20761	0.0112926	up	0.697262	0.343077	false
Cluster-10546.5	-0.324959	0.458689	false	1.63842	9.58403e-24	up	1.30611	0.00150732	up
Cluster-10546.7	-0.309086	0.522893	false	-2.65732	0.0142252	down	-2.97376	0.0108	down
Cluster-10549.0	1.33344	0.318839	false	3.21605	7.44432e-31	up	4.54134	0.000125405	up
Cluster-10549.1	0.0236179	0.991994	false	6.55785	0.00019296	up	6.57629	0.000154467	up
Cluster-10549.3	-0.663879	0.371337	false	2.71674	5.93658e-08	up	2.05006	4.6526e-05	up
Cluster-10549.4	1.27622	0.36444	false	1.0564	0.00288004	up	2.32756	0.0938537	false
Cluster-10549.5	-0.502505	0.176665	false	3.543	1.71393e-75	up	3.03983	6.69593e-29	up
Cluster-10550.2	0.118914	0.856744	false	1.194	0.00486405	up	1.30957	0.0141011	up
Cluster-10550.9	-0.593268	0.315968	false	1.63901	0.000256591	up	1.04264	0.0103744	up
Cluster-10551.0	0.407941	0.00398634	false	0.785104	8.68636e-09	false	1.18834	7.44029e-24	up
Cluster-10553.7	1.10483	0.0608354	false	-1.02539	0.0150652	down	0.0680767	0.92224	false
Cluster-10554.0	0.8945	3.10009e-11	false	-1.59859	6.29614e-19	down	-0.708428	0.000782041	false
Cluster-10557.1	0.205572	0.900696	false	2.01798	0.187738	false	2.21826	0.00289647	up
Cluster-10557.10	9.5466	0.0145531	false	3.11396	0.0882224	false	12.6552	1.8069e-23	up
Cluster-10557.4	-0.0318632	0.87693	false	-1.28044	0.00249728	down	-1.31572	0.00173538	down
Cluster-10557.6	-0.124058	0.050111	false	-1.83442	2.96782e-06	down	-1.96361	4.96937e-07	down
Cluster-10559.3	-0.497091	0.438755	false	2.22078	0.000173315	up	1.71547	1.20452e-07	up
Cluster-10559.4	-0.413428	2.2064e-13	false	2.505	1.19088e-286	up	2.08674	1.11491e-208	up
Cluster-10559.8	-0.67814	0.305151	false	2.1158	2.16728e-14	up	1.42118	0.0190359	up
Cluster-10562.6	2.395	0.0775082	false	-8.20009	1.14975e-06	down	NA	NA	NA
Cluster-10567.9	-0.967684	0.0507627	false	-1.85858	0.122033	false	-2.81912	0.00751124	down
Cluster-10569.0	0.563367	2.1719e-08	false	-2.35369	2.32635e-108	down	-1.79452	1.18229e-84	down
Cluster-10569.8	0.277185	0.84642	false	-8.22238	1.05721e-09	down	-7.94683	0.0067155	down
Cluster-1057.0	-2.37807	0.249266	false	NA	NA	NA	-3.46836	0.013177	down
Cluster-10573.0	-0.0952438	0.741386	false	-1.37488	0.0107277	down	-1.48405	0.00424472	down
Cluster-10576.0	0.225072	0.658463	false	-1.97292	6.77908e-10	down	-1.75144	0.000125967	down
Cluster-10576.5	0.294618	0.478408	false	-1.7751	0.00236135	down	-1.48694	0.00440631	down
Cluster-10585.0	1.63216	0.138185	false	1.42573	0.000485867	up	3.04678	0.00553998	up
Cluster-10585.1	0.0731655	0.84535	false	1.24386	4.54977e-05	up	1.31311	1.93193e-05	up
Cluster-10585.5	0.24746	0.377735	false	0.961656	0.0224185	false	1.20882	0.00280434	up
Cluster-10585.9	0.879526	0.015361	false	0.580926	0.033996	false	1.45622	0.000181689	up
Cluster-10587.10	-0.78903	0.600949	false	-7.36965	7.90305e-07	down	-8.16664	0.00510738	down
Cluster-10587.11	0.513414	0.73147	false	-4.41503	0.00916568	down	-3.89821	0.160092	false
Cluster-10590.2	-2.16584	0.0845335	false	NA	NA	NA	-2.03777	0.0127914	down
Cluster-10591.2	0.966484	0.0151057	false	0.638546	0.14666	false	1.5975	0.000556576	up
Cluster-10594.0	-0.889443	0.132876	false	1.39937	0.00626788	up	0.504544	0.140589	false
Cluster-10594.8	0.401069	0.139655	false	0.984101	1.35923e-11	false	1.38279	3.72996e-09	up
Cluster-10596.10	0.139615	0.524912	false	1.18997	9.04042e-20	up	1.32236	4.98525e-11	up
Cluster-10596.11	2.30689	0.18863	false	-1.70172	0.0097812	down	NA	NA	NA
Cluster-10596.12	-0.440885	0.328633	false	1.1653	0.0116129	up	0.720692	0.0857675	false
Cluster-10596.15	-2.27829	0.429283	false	NA	NA	NA	-11.1338	1.96266e-16	down
Cluster-10598.0	-0.995432	0.476224	false	-0.224324	0.878871	false	-1.21427	0.00331419	down
Cluster-10598.7	0.410201	0.449714	false	0.759034	0.151888	false	1.16364	0.000103478	up
Cluster-10600.10	0.875108	0.00316783	false	0.497835	0.0330853	false	1.36802	3.71034e-08	up
Cluster-10600.16	-0.367255	0.009423	false	-1.0542	0.000655447	down	-1.42557	9.17569e-06	down
Cluster-10600.18	0.524362	0.000183274	false	0.969084	1.24772e-07	false	1.48765	7.65442e-17	up
Cluster-10602.5	-0.976741	1	false	-7.07783	4.33592e-07	down	NA	NA	NA
Cluster-10604.12	-0.126454	0.0817898	false	1.4365	3.75557e-30	up	1.30523	3.25382e-33	up
Cluster-10604.15	0.150304	0.48402	false	1.76145	1.46628e-16	up	1.90661	1.72264e-17	up
Cluster-10607.3	-0.856217	0.335598	false	1.89194	4.13869e-05	up	1.03208	0.193529	false
Cluster-10609.1	0.313099	0.487367	false	-2.12351	0.00132042	down	-1.80975	0.00483075	down
Cluster-10611.1	-0.331192	0.594207	false	1.43828	0.000177475	up	1.10058	0.097039	false
Cluster-10611.10	1.21215	0.00934774	false	0.60604	0.130777	false	1.81541	6.51196e-08	up
Cluster-10611.11	0.666139	0.0199674	false	0.632658	0.0813349	false	1.2928	0.000227009	up
Cluster-10611.4	0.99919	0.114455	false	0.874143	0.128922	false	1.87269	1.73885e-05	up
Cluster-10611.7	0.369336	0.019857	false	0.841676	5.86512e-17	false	1.20559	1.86898e-14	up
Cluster-10622.1	0.58126	0.412494	false	-2.1465	1.33516e-06	down	-1.56868	0.0607641	false
Cluster-10622.3	-0.569157	8.85187e-09	false	-0.69614	0.0089007	false	-1.268	1.45802e-06	down
Cluster-10625.16	0.047931	0.453878	false	-1.02117	7.56611e-13	down	-0.97671	1.35372e-10	false
Cluster-10625.8	-0.12629	0.693498	false	-0.932071	0.00722562	false	-1.05898	2.13536e-05	down
Cluster-10626.0	-0.0017265	0.987735	false	-1.49072	2.47753e-17	down	-1.49894	2.98111e-19	down
Cluster-10629.13	-0.258271	0.851942	false	1.44253	0.0082558	up	1.18964	0.385725	false
Cluster-10629.14	-0.220869	0.882705	false	-7.39062	3.60457e-06	down	-7.61463	0.00965229	down
Cluster-10629.7	0.0283014	0.942807	false	1.08756	0.000133992	up	1.11076	0.00603479	up
Cluster-10629.8	0.266151	0.707944	false	2.73233	4.80286e-08	up	2.98957	2.97609e-08	up
Cluster-10630.0	-0.0535132	0.840123	false	-3.89455	1.12029e-10	down	-3.95402	2.38799e-10	down
Cluster-10633.0	0.417621	0.154687	false	-1.40751	3.75669e-07	down	-0.997249	0.00794188	false
Cluster-10642.1	-2.07454	0.122842	false	NA	NA	NA	-8.11078	4.63666e-09	down
Cluster-10644.0	0.0993672	0.664088	false	-1.17943	0.0106547	down	-1.08894	0.0215083	false
Cluster-10644.2	0.043523	0.890026	false	-1.15412	0.00124043	down	-1.11526	0.000561988	down
Cluster-10646.0	-0.672012	0.00991016	false	-0.782901	0.00761229	false	-1.45928	2.20612e-06	down
Cluster-10647.1	-0.480167	0.329417	false	1.11119	0.00570897	up	0.627162	0.189975	false
Cluster-10648.0	1.21676	0.3978	false	1.72186	0.00940809	up	2.93558	0.031144	false
Cluster-10649.3	-1.27195	0.55898	false	2.82631	0.169428	false	1.55744	0.0024616	up
Cluster-10649.4	0.350759	0.057998	false	-4.00773	7.83599e-32	down	-3.66432	2.29229e-25	down
Cluster-10649.6	1.0789	0.0122764	false	-5.85909	6.7479e-07	down	NA	NA	NA
Cluster-10650.0	0.0496474	0.887631	false	-1.67514	6.02385e-05	down	-1.63454	1.65073e-05	down
Cluster-10651.1	0.899325	0.669697	false	-7.86316	4.99201e-09	down	NA	NA	NA
Cluster-10651.10	0.549256	0.299518	false	0.639391	0.147227	false	1.18207	0.00571242	up
Cluster-10654.1	0.56611	0.0649789	false	1.29004	3.53484e-05	up	1.8507	1.31348e-07	up
Cluster-10654.8	0.541086	1.55553e-06	false	0.646317	3.77381e-07	false	1.18255	8.79703e-18	up
Cluster-10655.0	1.86923	0.129518	false	-8.34698	2.26034e-09	down	NA	NA	NA
Cluster-10657.0	0.765174	0.582608	false	1.00425	0.00289722	up	1.77019	0.201531	false
Cluster-10657.1	-1.2684	0.55956	false	NA	NA	NA	-8.03716	0.00670676	down
Cluster-10659.11	-0.858996	0.0190146	false	2.15393	3.28844e-14	up	1.29097	0.00024536	up
Cluster-10659.14	-0.925749	0.0203402	false	2.12323	6.33986e-11	up	1.19315	0.00107319	up
Cluster-10659.5	-0.345942	0.450251	false	-1.8978	6.52445e-06	down	-2.2638	0.000111693	down
Cluster-10660.5	-1.58419	0.254142	false	5.74099	5.03954e-10	up	4.15217	4.35364e-12	up
Cluster-10663.0	-0.524551	0.000222555	false	-1.01529	8.52694e-11	down	-1.54379	1.30477e-30	down
Cluster-10663.2	-0.577962	0.107149	false	-0.872313	0.0225544	false	-1.45542	0.000407382	down
Cluster-10663.3	-0.667929	1.75794e-30	false	-1.06329	5.71691e-23	down	-1.73559	4.1965e-66	down
Cluster-10663.4	-1.08357	0.0887016	false	NA	NA	NA	-7.8507	2.65643e-09	down
Cluster-10663.6	-0.147412	0.165334	false	1.03934	1.11674e-16	up	0.886257	4.09615e-14	false
Cluster-10663.7	-0.217056	0.465716	false	-0.791224	0.0788051	false	-1.01285	0.0163663	down
Cluster-10663.9	-0.468181	0.180096	false	-0.610439	0.164429	false	-1.08181	0.00938766	down
Cluster-10668.0	-0.332077	0.212181	false	1.46869	1.18658e-09	up	1.12976	1.0686e-11	up
Cluster-10668.5	0.705508	0.598794	false	2.07597	6.9297e-11	up	2.78993	0.0249554	false
Cluster-10668.9	-0.863115	0.504019	false	-6.72402	0.001922	down	-7.59339	1.86603e-05	down
Cluster-10669.6	0.0698744	0.824297	false	-3.93172	1.75778e-09	down	-3.87171	1.48649e-07	down
Cluster-10671.7	1.10015	0.026372	false	2.60708	2.35754e-13	up	3.70293	3.57047e-35	up
Cluster-10673.1	-0.208138	0.643056	false	NA	NA	NA	-1.44348	0.0109293	down
Cluster-10674.0	0.473719	0.194691	false	-1.35187	0.00585845	down	-0.881262	0.0744455	false
Cluster-10679.8	-0.17522	0.549763	false	-1.13627	2.61872e-05	down	-1.31517	4.36726e-08	down
Cluster-10682.1	1.29696	0.0199955	false	-1.70768	0.00161258	down	NA	NA	NA
Cluster-10683.8	-0.095316	0.585343	false	-1.08787	0.00503169	down	-1.18742	0.00154426	down
Cluster-10685.0	0.0908428	0.53845	false	0.962246	4.87199e-13	false	1.04987	1.65494e-10	up
Cluster-10687.4	-0.296331	0.645985	false	1.11365	0.000477155	up	0.810675	0.166214	false
Cluster-10690.0	0.863157	0.233625	false	0.325789	0.631518	false	1.17668	0.00217483	up
Cluster-10690.10	0.136574	0.775291	false	1.56384	6.97478e-05	up	1.70039	5.22868e-09	up
Cluster-10690.3	0.0937488	0.452364	false	1.93461	2.12345e-35	up	2.02413	2.72138e-53	up
Cluster-10690.4	-0.429525	0.175031	false	2.21083	6.99297e-08	up	1.77391	8.57608e-07	up
Cluster-10694.2	-0.206361	0.565182	false	-6.86991	3.18438e-08	down	-7.07729	3.96658e-08	down
Cluster-10695.0	0.1607	0.474264	false	-1.56125	0.00261255	down	-1.4084	0.00837716	down
Cluster-10695.2	-0.106603	0.680211	false	-1.65592	0.0023956	down	-1.76635	0.000875472	down
Cluster-10695.9	-1.11738	0.00832161	false	-0.433354	0.5047	false	-1.54896	0.00485757	down
Cluster-10696.11	0.544495	0.148045	false	-1.12698	0.00274475	down	-0.585919	0.237997	false
Cluster-10696.3	1.40362	0.0243274	false	0.0622423	0.916989	false	1.45981	0.00874955	up
Cluster-10696.4	0.871198	0.000145758	false	1.06931	1.79814e-11	up	1.93575	3.30742e-13	up
Cluster-10696.5	-0.182427	0.170508	false	-1.07362	7.80342e-12	down	-1.26149	4.8197e-22	down
Cluster-10697.0	-0.322402	0.675708	false	-1.23005	0.00324763	down	-1.57223	0.0677644	false
Cluster-10697.13	-0.378873	0.0860041	false	-3.92895	1.07904e-12	down	-4.31202	2.80107e-17	down
Cluster-10697.8	0.810006	0.121701	false	-1.49652	0.000951192	down	NA	NA	NA
Cluster-10698.10	0.284365	0.268956	false	-1.30664	1.8706e-06	down	-1.02723	4.75543e-11	down
Cluster-10698.14	0.710987	0.0133805	false	0.677352	0.00550855	false	1.3835	4.75635e-09	up
Cluster-10698.16	0.505033	0.0119051	false	-1.26595	3.00162e-05	down	-0.767178	0.0207577	false
Cluster-10702.1	-0.182149	0.633399	false	-0.93461	0.0227656	false	-1.12006	0.0113704	down
Cluster-10703.0	0.332865	0.0255856	false	2.20027	3.03986e-134	up	2.5333	7.87186e-119	up
Cluster-10703.1	-0.0144519	0.989357	false	2.72761	8.17511e-05	up	2.70836	0.003	up
Cluster-10703.10	0.501997	0.0640537	false	2.16555	4.93005e-22	up	2.66136	6.2532e-44	up
Cluster-10703.5	0.500894	0.825281	false	-8.6996	0.00240139	down	-8.20367	0.00559779	down
Cluster-10703.7	0.390932	0.142278	false	2.00983	1.1906e-17	up	2.39427	7.76179e-26	up
Cluster-10703.8	0.442828	0.101921	false	2.759	2.10645e-37	up	3.19778	9.71787e-36	up
Cluster-10703.9	0.431019	0.0671315	false	2.33584	9.49251e-79	up	2.75745	9.96173e-52	up
Cluster-10706.5	0.0872088	0.656437	false	1.02678	0.00660685	up	1.10718	0.0061914	up
Cluster-10706.7	-0.063497	0.820957	false	1.40233	9.60488e-06	up	1.33294	2.81348e-06	up
Cluster-10707.4	0.117321	0.822387	false	-1.94527	0.000693311	down	-1.83569	1.88907e-06	down
Cluster-10707.5	-0.210088	0.531663	false	1.06243	0.00570371	up	0.847727	0.0327689	false
Cluster-10711.8	0.376725	0.622108	false	1.35578	0.0049324	up	1.7257	0.0125108	up
Cluster-10715.1	9.44964	0.0155856	false	-1.02824	0.653504	false	8.4145	0.00330313	up
Cluster-10715.6	-0.88491	0.548869	false	2.04099	0.000922034	up	1.15517	0.420402	false
Cluster-10715.8	-2.80976	0.0187022	false	NA	NA	NA	-7.73899	8.17797e-09	down
Cluster-10716.0	0.130122	0.0362116	false	0.977107	4.17776e-46	false	1.10219	1.57463e-82	up
Cluster-10718.5	0.630252	0.509643	false	0.854924	0.304682	false	1.48187	0.00537247	up
Cluster-10718.7	-0.395706	0.23767	false	1.65994	2.82323e-07	up	1.25945	1.50953e-17	up
Cluster-10719.0	-0.0528627	0.850666	false	1.05088	0.000315625	up	0.993944	9.65e-06	false
Cluster-10720.0	0.180825	0.782936	false	NA	NA	NA	-3.57012	0.0163392	down
Cluster-10720.3	3.63467	0.0216239	false	0.673272	0.188116	false	4.30351	0.00822007	up
Cluster-10723.10	-0.353156	0.170751	false	-0.827807	0.000598169	false	-1.18575	1.50641e-06	down
Cluster-10723.12	0.731522	0.00259783	false	1.11109	2.93414e-07	up	1.83741	1.57014e-13	up
Cluster-10723.6	0.296072	0.28116	false	1.19087	2.00614e-13	up	1.48204	2.54636e-09	up
Cluster-10725.2	0.232528	0.405312	false	-2.46021	6.52555e-12	down	-2.23377	3.50993e-08	down
Cluster-10726.5	-0.948564	0.0018773	false	1.52196	0.00019016	up	0.571299	0.145018	false
Cluster-10730.11	-0.267006	0.419599	false	-1.96782	0.0108344	down	-2.24587	0.00227198	down
Cluster-10731.0	0.130088	0.836054	false	0.914782	0.127344	false	1.03955	0.0167031	up
Cluster-10731.11	0.391584	0.34145	false	1.10814	0.0122206	up	1.49458	0.00714849	up
Cluster-10731.2	0.539641	0.0133347	false	0.489607	0.0124444	false	1.02535	6.73301e-10	up
Cluster-10731.3	2.21991	0.306361	false	1.00322	0.506382	false	3.21876	0.0127087	up
Cluster-10731.5	0.585403	6.57652e-05	false	0.694134	0.000284624	false	1.27475	1.71386e-20	up
Cluster-10736.0	-0.0538331	0.935449	false	1.99692	1.13858e-05	up	1.94242	0.000356353	up
Cluster-10736.10	0.234083	0.872673	false	1.92142	0.128882	false	2.13753	0.000607628	up
Cluster-10736.13	1.17888	0.339892	false	1.22116	0.000816782	up	2.387	0.0404458	false
Cluster-10736.4	-0.208178	0.699662	false	2.47115	3.05295e-08	up	2.26471	7.45136e-08	up
Cluster-10736.6	-1.05343	0.02069	false	2.88585	7.8267e-19	up	1.82732	3.03463e-06	up
Cluster-10736.9	0.385277	0.27094	false	1.21883	0.000457188	up	1.59908	1.88421e-12	up
Cluster-10739.1	-0.497611	0.0939633	false	-0.887703	0.0151689	false	-1.39422	3.61933e-08	down
Cluster-10740.15	-0.881868	0.0304208	false	1.90508	3.41135e-06	up	1.01774	0.000593779	up
Cluster-10742.4	-0.233255	0.421116	false	-2.0305	6.34389e-07	down	-2.26916	9.74946e-11	down
Cluster-10742.5	0.161399	0.641387	false	2.38117	1.34635e-17	up	2.53405	1.92077e-61	up
Cluster-10743.2	-1.21726	0.4221	false	-2.19186	0.320396	false	-3.40829	0.00278829	down
Cluster-10743.3	0.755393	0.727607	false	-8.18721	0.00446339	down	-7.43666	0.0111395	down
Cluster-10743.8	0.917133	0.101656	false	-3.00992	7.11706e-05	down	-2.09316	0.000963711	down
Cluster-10745.0	-0.450576	0.226543	false	-1.42134	0.0142352	down	-1.87836	0.00235059	down
Cluster-10745.9	0.0754448	0.692935	false	-1.06888	0.000179931	down	-0.995629	0.0020525	false
Cluster-10747.7	-0.953407	0.345837	false	1.86002	0.00618646	up	0.905614	0.353553	false
Cluster-10751.2	0.715629	0.123295	false	1.84087	2.41033e-05	up	2.55169	2.69979e-08	up
Cluster-10751.4	-0.331794	0.415274	false	-1.42198	0.00990298	down	-1.75741	0.000257434	down
Cluster-10751.8	0.713016	0.408365	false	-2.12234	0.00549425	down	NA	NA	NA
Cluster-10754.0	0.0346421	0.949863	false	1.18968	0.00539069	up	1.21657	0.0226783	false
Cluster-10754.7	0.309316	0.469657	false	1.3441	4.20333e-18	up	1.64611	9.86387e-05	up
Cluster-10755.3	-0.104253	0.640986	false	-1.47351	0.010086	down	-1.58239	0.00726406	down
Cluster-10756.3	0.256122	0.261079	false	1.0072	0.000145722	up	1.25918	1.43773e-06	up
Cluster-10756.4	-0.127198	0.0153308	false	1.17876	2.97179e-73	up	1.04774	1.37722e-65	up
Cluster-10759.1	0.499944	0.010083	false	-1.47605	0.0100298	down	-0.975185	0.10485	false
Cluster-10759.3	0.395572	0.0866394	false	-1.25586	1.29922e-08	down	-0.862689	0.000725687	false
Cluster-10759.7	-0.00634174	0.982833	false	-1.7687	0.000286968	down	-1.77656	0.000309654	down
Cluster-10760.0	0.85973	3.89397e-09	false	1.17019	1.22339e-11	up	2.02263	4.45556e-22	up
Cluster-10764.2	-0.745884	0.000484693	false	-0.812865	3.94993e-05	false	-1.56388	3.93998e-13	down
Cluster-10767.12	-1.18048	0.0559652	false	NA	NA	NA	-7.47284	5.03312e-07	down
Cluster-10767.2	4.27222	0.0250251	false	-6.58629	1.19165e-05	down	NA	NA	NA
Cluster-10767.3	0.907342	0.0107419	false	-1.59414	2.56465e-07	down	-0.700193	0.140404	false
Cluster-10767.9	1.14273	0.0147197	false	-2.4577	8.10193e-07	down	-1.32249	9.65113e-07	down
Cluster-10768.5	0.0387089	0.732975	false	-1.04085	5.51196e-10	down	-1.0078	7.42564e-09	down
Cluster-10768.6	-0.0147521	0.896607	false	1.03244	1.34332e-29	up	1.01328	2.06708e-30	up
Cluster-10768.7	1.17789	0.0201698	false	1.73943	0.0163117	up	2.91353	4.05474e-07	up
Cluster-10770.3	0.810924	0.0428501	false	0.415817	0.223619	false	1.22042	1.11135e-05	up
Cluster-10770.5	0.144909	0.61644	false	1.01616	0.000648657	up	1.15581	0.00102615	up
Cluster-10771.10	1.30608	0.015117	false	0.551937	0.163093	false	1.85683	3.37497e-06	up
Cluster-10773.3	0.102139	0.513923	false	-1.76782	3.19066e-08	down	-1.67013	1.11329e-06	down
Cluster-10773.7	-0.177074	0.576412	false	-1.13003	0.0222516	false	-1.30906	0.00327576	down
Cluster-10774.0	0.0396046	0.725292	false	-1.10751	1.01812e-14	down	-1.07284	7.67742e-12	down
Cluster-10774.2	-1.20804	0.384713	false	-8.29017	0.00335041	down	-9.50289	3.57702e-15	down
Cluster-10775.3	0.163461	0.520572	false	1.31178	6.3378e-10	up	1.47285	4.14693e-16	up
Cluster-10775.5	-0.26938	0.656188	false	1.25296	0.00191944	up	0.984957	0.0411998	false
Cluster-10776.10	-1.28707	0.480966	false	NA	NA	NA	-7.5293	0.0110778	down
Cluster-10781.14	-0.365083	0.0367485	false	-1.06719	5.59477e-06	down	-1.43486	3.03178e-13	down
Cluster-10783.8	-0.050781	0.904829	false	-1.59749	0.00188755	down	-1.65535	0.00506888	down
Cluster-10785.10	-0.362843	0.0161185	false	1.04162	0.000352271	up	0.674204	0.015113	false
Cluster-10785.2	-0.661587	1	false	2.03758	1	false	1.36958	2.85088e-08	up
Cluster-10785.3	0.320172	0.811052	false	1.36181	0.00680078	up	1.66631	0.183474	false
Cluster-10785.8	0.478724	0.0342156	false	0.930759	0.000842364	false	1.40433	1.59752e-08	up
Cluster-10788.0	0.459472	3.96845e-05	false	2.08657	1.024e-177	up	2.54147	1.07621e-133	up
Cluster-10788.1	-0.260996	0.643317	false	2.75737	2.79646e-22	up	2.49266	1.92099e-07	up
Cluster-10788.2	0.505213	9.72108e-59	false	1.69073	0	up	2.19102	0	up
Cluster-10788.3	2.21054	0.0165536	false	1.16437	3.07888e-12	up	3.36867	0.000148512	up
Cluster-10788.8	0.846125	7.26962e-233	false	1.64409	9.19955e-135	up	2.48604	1.23457e-302	up
Cluster-10788.9	-0.713596	0.253788	false	1.77874	0.000553902	up	1.06076	0.0803802	false
Cluster-10789.10	-0.116255	0.477277	false	-1.08639	0.00342083	down	-1.20686	0.00174341	down
Cluster-10789.11	-0.930016	0.0227058	false	-1.35302	0.00329886	down	-2.28754	5.40223e-06	down
Cluster-10789.6	-0.265462	0.685806	false	-1.01714	0.0655874	false	-1.288	0.0150148	down
Cluster-10791.17	0.518106	0.566532	false	1.50367	0.00473206	up	2.01103	0.0278282	false
Cluster-10791.3	-0.417864	0.0317558	false	-1.802	8.59952e-12	down	-2.22655	1.33618e-25	down
Cluster-10791.4	-0.292972	0.336016	false	-1.00133	0.0482797	false	-1.29939	0.00406034	down
Cluster-10792.3	-0.154439	0.0148747	false	-1.44003	3.91966e-77	down	-1.60028	4.89533e-69	down
Cluster-10801.0	-0.128557	0.818867	false	-1.3771	0.000493748	down	-1.51172	0.025649	false
Cluster-10802.0	-0.535999	0.0464199	false	-0.52956	0.217518	false	-1.06729	0.0127968	down
Cluster-10802.1	-0.732843	0.0166667	false	-1.28294	0.0434023	false	-2.02173	0.000552617	down
Cluster-10802.4	-0.411581	0.299261	false	-1.31672	0.0025579	down	-1.73491	2.23886e-06	down
Cluster-10802.5	0.0528619	0.86794	false	-1.23741	0.00462225	down	-1.18874	0.0137884	down
Cluster-10805.0	0.498709	0.0219927	false	1.05733	5.88362e-09	up	1.55066	6.76763e-27	up
Cluster-10805.5	-0.0524637	0.755323	false	-12.3737	5.93331e-25	down	-12.4308	1.13971e-25	down
Cluster-10805.7	0.566356	0.233734	false	-1.14237	0.00487479	down	-0.580648	0.120959	false
Cluster-10811.5	-0.586912	0.378714	false	-1.57452	0.0151108	down	-2.16591	0.00545212	down
Cluster-10811.7	0.508759	0.226279	false	-1.72902	0.00383442	down	-1.22548	0.0112508	down
Cluster-10812.0	-1.84518	0.51369	false	NA	NA	NA	-10.2756	2.45413e-13	down
Cluster-10816.1	0.488005	0.123873	false	-1.18239	8.62189e-05	down	-0.702665	0.0575808	false
Cluster-10819.1	-0.417424	0.10286	false	-1.7197	1.52046e-05	down	-2.13817	2.50309e-09	down
Cluster-10819.3	0.298967	0.0132326	false	-1.22101	0.00140394	down	-0.923599	0.0198996	false
Cluster-10819.5	-0.203335	0.674962	false	-1.74698	0.019143	false	-1.95572	0.00468373	down
Cluster-10821.2	0.935557	0.0266101	false	2.4039	1.31152e-19	up	3.32465	3.38174e-33	up
Cluster-10821.9	1.26085	0.0539995	false	-8.40373	1.58952e-10	down	NA	NA	NA
Cluster-10824.11	0.219407	0.0620903	false	-1.03323	2.72268e-14	down	-0.819268	4.63639e-11	false
Cluster-10824.2	-0.273153	0.33418	false	-0.941309	0.0788407	false	-1.21962	0.0191704	down
Cluster-10825.4	0.938416	0.000504054	false	0.514687	0.0253016	false	1.44872	8.05136e-16	up
Cluster-10827.1	0.169907	0.0903307	false	-1.00667	9.73859e-09	down	-0.840587	1.31861e-05	false
Cluster-10827.2	0.154102	0.619207	false	-1.95433	0.000254809	down	-1.79962	0.000759063	down
Cluster-10827.3	-0.0828126	0.888492	false	-7.87928	1.44557e-09	down	-7.97005	4.76348e-08	down
Cluster-10827.8	-0.4173	0.0760715	false	-1.19515	3.76817e-05	down	-1.61909	8.50246e-08	down
Cluster-10830.14	0.914779	0.082967	false	-1.52814	0.00356534	down	-0.614554	0.308565	false
Cluster-10831.1	-1.27021	0.38422	false	0.0221695	0.988571	false	-1.2584	0.0149004	down
Cluster-10834.11	0.728646	0.670087	false	1.90767	0.314982	false	2.62967	0.00049088	up
Cluster-10836.5	0.873423	0.68153	false	-6.46966	1.41514e-05	down	NA	NA	NA
Cluster-10839.11	0.497489	0.190465	false	1.18374	0.000170055	up	1.67693	7.23912e-07	up
Cluster-10843.1	0.128496	0.73302	false	-2.09843	2.65574e-07	down	-1.97671	6.10466e-05	down
Cluster-10845.13	0.155737	0.651218	false	1.59197	1.64996e-06	up	1.74254	5.78501e-11	up
Cluster-10845.6	0.727115	0.0226356	false	0.879242	0.00157608	false	1.60137	4.96842e-07	up
Cluster-10846.1	-0.601874	0.0684121	false	-1.4241	0.000436635	down	-2.02738	4.75312e-09	down
Cluster-10846.2	0.428361	0.384024	false	-1.26051	9.86038e-09	down	-0.839161	0.107962	false
Cluster-10846.4	0.171708	0.543341	false	-1.63596	1.63695e-05	down	-1.46385	1.74663e-07	down
Cluster-10847.5	0.786022	0.38587	false	1.05644	0.136234	false	1.83694	0.00975691	up
Cluster-10852.0	0.562192	0.0550142	false	1.70093	2.19699e-10	up	2.25715	2.297e-29	up
Cluster-10852.13	-0.558583	0.0208368	false	3.86223	3.24885e-109	up	3.29851	1.35225e-70	up
[truncated: 4,729 more rows]
