# Supplementary material for: Integrative Analysis of Transcriptome and Metabolome Sheds Light on Flavonoid Biosynthesis in the Fruiting Body of Stropharia rugosoannulata
Source: J Fungi (Basel). 2024 Mar 27;10(4):254. doi: 10.3390/jof10040254 (PMC11051051; doi:10.3390/jof10040254)
Supplement: Supplementary file 1 [file jof-10-00254-s001.zip › Table S6.xlsx]

## Sheet: Table S6
Table S6. 59 unigenes involved in Flavonoid-Related Pathway in Figure 6
Gene ID	Gene name	Protein function	EC number	KEGG pathway	Ym (FPKM)	Gi (FPKM)	Ma (FPKM)	Ym vs. Gi			Gi vs. Ma			Ym vs. Ma
								Log2 (fold change)	P-value	Type	Log2 (fold change)	P-value	Type	Log2 (fold change)	P-value	Type
Cluster-3809.0	PAL1	hypothetical protein	EC:4.3.1.24	ko00360: Phenylalanine metabolism; ko00940: Phenylpropanoid biosynthesis; ko01100: Metabolic pathways; ko01110: Biosynthesis of secondary metabolites	21.2867	35.8233	74.78	0.673237	4.60866e-28	false	1.2475	6.5251e-106	up	1.91591	1.50543e-258	up
Cluster-8774.0	PAL2	hypothetical protein L1887_52123	EC:4.3.1.24	ko00360: Phenylalanine metabolism; ko00940: Phenylpropanoid biosynthesis; ko01100: Metabolic pathways; ko01110: Biosynthesis of secondary metabolites	7.54	7.18667	12.9467	-0.133193	0.42139	false	1.0338	3.42092e-05	up	0.895377	0.000254002	false
Cluster-8774.2	PAL3	hypothetical protein L1887_52123	EC:4.3.1.24	ko00360: Phenylalanine metabolism; ko00940: Phenylpropanoid biosynthesis; ko01100: Metabolic pathways; ko01110: Biosynthesis of secondary metabolites	6.89333	4.13333	7.96	-	-	-	-	-	-	-	-	-
Cluster-8774.9	PAL4	hypothetical protein L1887_52123	EC:4.3.1.24	ko00360: Phenylalanine metabolism; ko00940: Phenylpropanoid biosynthesis; ko01100: Metabolic pathways; ko01110: Biosynthesis of secondary metabolites	81.7567	102.933	95.2867	-	-	-	-	-	-	-	-	-
Cluster-11040.14	4CL1	hypothetical protein	EC:6.2.1.12	ko00130: Ubiquinone and other terpenoid-quinone biosynthesis; ko00940: Phenylpropanoid biosynthesis; ko01100: Metabolic pathways; ko01110: Biosynthesis of secondary metabolites	0.713333	1.78667	2.90667	1.31484	0.00357167	up	0.892308	0.0939875	false	2.19569	0.000131412	up
Cluster-5237.0	4CL2	hypothetical protein L1887_52051	EC:6.2.1.12	ko00130: Ubiquinone and other terpenoid-quinone biosynthesis; ko00940: Phenylpropanoid biosynthesis; ko01100: Metabolic pathways; ko01110: Biosynthesis of secondary metabolites	0.87	1.42333	2.01667	0.622225	0.0147888	false	0.683498	0.000252486	false	1.30379	1.96748e-07	up
Cluster-1534.0	CHI1	putative chalcone--flavonone isomerase 3	EC:5.5.1.6	ko00941: Flavonoid biosynthesis; ko01100: Metabolic pathways; ko01110: Biosynthesis of secondary metabolites	0.69	0.22	0.1	-	-	-	-	-	-	-	-	-
Cluster-2694.0	CHI1	chalcone isomerase 2	EC:5.5.1.6	ko00941: Flavonoid biosynthesis; ko01100: Metabolic pathways; ko01110: Biosynthesis of secondary metabolites	0.603333	0.336667	0.306667	-	-	-	-	-	-	-	-	-
Cluster-3679.0	CHS1	chalcone synthase 2	EC:2.3.1.74	ko00941: Flavonoid biosynthesis; ko00960: Tropane, piperidine and pyridine alkaloid biosynthesis; ko01100: Metabolic pathways; ko01110: Biosynthesis of secondary metabolites; ko04712: Circadian rhythm - plant	2.19	1.34	0.266667	-0.808459	0.0781572	false	-2.1255	0.0728168	false	-2.92652	0.00599295	down
Cluster-3679.2	CHS2	chalcone synthase	EC:2.3.1.74	ko00941: Flavonoid biosynthesis; ko00960: Tropane, piperidine and pyridine alkaloid biosynthesis; ko01100: Metabolic pathways; ko01110: Biosynthesis of secondary metabolites; ko04712: Circadian rhythm - plant	2.50667	1.45	0.433333	-	-	-	-	-	-	-	-	-
Cluster-10558.9	C3'H1	cytochrome p450 monooxygenase psod	EC:1.14.14.96	ko00940: Phenylpropanoid biosynthesis; ko00941: Flavonoid biosynthesis; ko00945: Stilbenoid, diarylheptanoid and gingerol biosynthesis; ko01100: Metabolic pathways; ko01110: Biosynthesis of secondary metabolites	9.49333	10.1267	12.76	-	-	-	-	-	-	-	-	-
Cluster-10667.0	C3'H2	cytochrome P450	EC:1.14.14.96	ko00940: Phenylpropanoid biosynthesis; ko00941: Flavonoid biosynthesis; ko00945: Stilbenoid, diarylheptanoid and gingerol biosynthesis; ko01100: Metabolic pathways; ko01110: Biosynthesis of secondary metabolites	4.84	5.69333	4.91	-	-	-	-	-	-	-	-	-
Cluster-6069.4	C3'H3	cytochrome P450	EC:1.14.14.96	ko00940: Phenylpropanoid biosynthesis; ko00941: Flavonoid biosynthesis; ko00945: Stilbenoid, diarylheptanoid and gingerol biosynthesis; ko01100: Metabolic pathways; ko01110: Biosynthesis of secondary metabolites	11.76	13.5933	15.1	-	-	-	-	-	-	-	-	-
Cluster-6482.6	C3'H4	trimethyltridecatetraene synthase-like	EC:1.14.14.96	ko00940: Phenylpropanoid biosynthesis; ko00941: Flavonoid biosynthesis; ko00945: Stilbenoid, diarylheptanoid and gingerol biosynthesis; ko01100: Metabolic pathways; ko01110: Biosynthesis of secondary metabolites	10.5733	26.39	85.8267	1.23456	4.44331e-36	up	1.88884	6.6561e-89	up	3.11914	3.11564e-171	up
Cluster-9907.6	C3'H5	cytochrome P450	EC:1.14.14.96	ko00940: Phenylpropanoid biosynthesis; ko00941: Flavonoid biosynthesis; ko00945: Stilbenoid, diarylheptanoid and gingerol biosynthesis; ko01100: Metabolic pathways; ko01110: Biosynthesis of secondary metabolites	15.3833	24.4367	9.91	0.589626	0.000108118	false	-1.11787	3.09284e-27	down	-0.532613	0.000201284	false
Cluster-6814.0	C4H1	cytochrome P450	EC:1.14.14.91	ko00130: Ubiquinone and other terpenoid-quinone biosynthesis; ko00940: Phenylpropanoid biosynthesis; ko00941: Flavonoid biosynthesis; ko00945: Stilbenoid, diarylheptanoid and gingerol biosynthesis; ko01100: Metabolic pathways; ko01110: Biosynthesis of secondary metabolites	0.876667	1.69333	3.28	0.899175	0.105595	false	1.14496	0.00112337	up	2.04248	7.14637e-05	up
Cluster-6814.4	C4H2	hypothetical protein CFP56_30663	EC:1.14.14.91	ko00130: Ubiquinone and other terpenoid-quinone biosynthesis; ko00940: Phenylpropanoid biosynthesis; ko00941: Flavonoid biosynthesis; ko00945: Stilbenoid, diarylheptanoid and gingerol biosynthesis; ko01100: Metabolic pathways; ko01110: Biosynthesis of secondary metabolites	1.56	2.14667	1.70333	-	-	-	-	-	-	-	-	-
Cluster-6814.6	C4H3	hypothetical protein CFP56_30663	EC:1.14.14.91	ko00130: Ubiquinone and other terpenoid-quinone biosynthesis; ko00940: Phenylpropanoid biosynthesis; ko00941: Flavonoid biosynthesis; ko00945: Stilbenoid, diarylheptanoid and gingerol biosynthesis; ko01100: Metabolic pathways; ko01110: Biosynthesis of secondary metabolites	3.12333	2.63667	0.59	-	-	-	-	-	-	-	-	-
Cluster-6814.9	C4H4	hypothetical protein CFP56_30663	EC:1.14.14.91	ko00130: Ubiquinone and other terpenoid-quinone biosynthesis; ko00940: Phenylpropanoid biosynthesis; ko00941: Flavonoid biosynthesis; ko00945: Stilbenoid, diarylheptanoid and gingerol biosynthesis; ko01100: Metabolic pathways; ko01110: Biosynthesis of secondary metabolites	0.576667	1.70333	2.65333	-	-	-	-	-	-	-	-	-
Cluster-10146.0	CAD1	FAD-linked oxidoreductase ZEB1-like	EC:1.1.1.195	ko00940: Phenylpropanoid biosynthesis; ko01100: Metabolic pathways; ko01110: Biosynthesis of secondary metabolites	80.1	78.5133	56.3833	-	-	-	-	-	-	-	-	-
Cluster-8459.0	CAD2	hypothetical protein L1887_42355	EC:1.1.1.195	ko00940: Phenylpropanoid biosynthesis; ko01100: Metabolic pathways; ko01110: Biosynthesis of secondary metabolites	17.1867	13.3467	3.71667	-0.452624	0.00116022	false	-1.65568	9.75899e-29	down	-2.1126	5.49028e-75	down
Cluster-8459.4	CAD3	hypothetical protein L1887_42355	EC:1.1.1.195	ko00940: Phenylpropanoid biosynthesis; ko01100: Metabolic pathways; ko01110: Biosynthesis of secondary metabolites	207.3	163.947	74.7133	-0.414886	2.01208e-18	false	-0.94744	1.20629e-48	false	-1.36734	6.43701e-99	down
Cluster-10227.0	CCOAMT	hypothetical protein L1887_45734	EC:2.1.1.104	ko00940: Phenylpropanoid biosynthesis; ko00941: Flavonoid biosynthesis; ko00945: Stilbenoid, diarylheptanoid and gingerol biosynthesis; ko01100: Metabolic pathways; ko01110: Biosynthesis of secondary metabolites	24.1967	18.9767	44.87	-0.427947	0.000119978	false	1.42507	3.4753e-26	up	0.992202	4.63841e-14	false
Cluster-6743.0	CCR1	hypothetical protein	EC:1.2.1.44	ko00940: Phenylpropanoid biosynthesis; ko01100: Metabolic pathways; ko01110: Biosynthesis of secondary metabolites	1.89333	3.08333	4.60667	0.600389	0.0491437	false	0.747767	0.0048332	false	1.34319	5.44846e-12	up
Cluster-10276.0	CCR2	hypothetical protein	EC:1.2.1.44	ko00940: Phenylpropanoid biosynthesis; ko01100: Metabolic pathways; ko01110: Biosynthesis of secondary metabolites	0	0.493333	0.563333	7.13664	3.89758e-07	up	0.368251	0.421868	false	7.50286	2.75289e-09	up
Cluster-10183.3	DFR1	hypothetical protein L1887_49712	EC:1.1.1.219 1.1.1.234	ko00941: Flavonoid biosynthesis; ko01100: Metabolic pathways; ko01110: Biosynthesis of secondary metabolites	14.57	24.1367	75.3167	0.640153	8.86151e-08	false	1.8311	5.69285e-32	up	2.46602	2.52605e-71	up
Cluster-10281.0	DFR2	hypothetical protein L1887_49712	EC:1.1.1.219 1.1.1.234	ko00941: Flavonoid biosynthesis; ko01100: Metabolic pathways; ko01110: Biosynthesis of secondary metabolites	7.94667	14.3167	1.29667	0.762209	3.31151e-07	false	-3.28016	5.59422e-42	down	-2.52272	3.76838e-21	down
Cluster-5081.0	DFR3	hypothetical protein	EC:1.1.1.219 1.1.1.234	ko00941: Flavonoid biosynthesis; ko01100: Metabolic pathways; ko01110: Biosynthesis of secondary metabolites	0.443333	3.81	7.06667	2.94761	5.89934e-08	up	1.06771	7.24343e-12	up	4.0075	3.50972e-15	up
Cluster-8147.0	F3'5'H	flavonoid 3',5'-hydroxylase	EC:1.14.14.81	ko00941: Flavonoid biosynthesis; ko00944: Flavone and flavonol biosynthesis; ko01110: Biosynthesis of secondary metabolites	1.31333	0.61	0.25	-	-	-	-	-	-	-	-	-
Cluster-1699.0	F3H	flavanone 3-hydroxylase	EC:1.14.11.9	ko00941: Flavonoid biosynthesis; ko01100: Metabolic pathways; ko01110: Biosynthesis of secondary metabolites	0.886667	0.163333	0.263333	-2.55624	0.00103553	down	NA	NA	NA	-1.64713	0.159344	false
Cluster-11237.1	F3'H1	cytochrome P450	EC:1.14.14.82	ko00941: Flavonoid biosynthesis; ko00944: Flavone and flavonol biosynthesis; ko01100: Metabolic pathways; ko01110: Biosynthesis of secondary metabolites	29.24	39.7533	56.8333	0.367435	5.6504e-06	false	0.704474	1.03321e-44	false	1.06591	1.04139e-33	up
Cluster-11237.10	F3'H2	cytochrome P450	EC:1.14.14.82	ko00941: Flavonoid biosynthesis; ko00944: Flavone and flavonol biosynthesis; ko01100: Metabolic pathways; ko01110: Biosynthesis of secondary metabolites	46.3967	53.5933	37.5467	-	-	-	-	-	-	-	-	-
Cluster-11237.3	F3'H3	hypothetical protein L6164_014513	EC:1.14.14.82	ko00941: Flavonoid biosynthesis; ko00944: Flavone and flavonol biosynthesis; ko01100: Metabolic pathways; ko01110: Biosynthesis of secondary metabolites	22.1967	18.81	16.47	-	-	-	-	-	-	-	-	-
Cluster-11237.5	F3'H4	hypothetical protein L6164_014513	EC:1.14.14.82	ko00941: Flavonoid biosynthesis; ko00944: Flavone and flavonol biosynthesis; ko01100: Metabolic pathways; ko01110: Biosynthesis of secondary metabolites	157.25	217.287	132.227	-	-	-	-	-	-	-	-	-
Cluster-11237.7	F3'H5	cytochrome P450	EC:1.14.14.82	ko00941: Flavonoid biosynthesis; ko00944: Flavone and flavonol biosynthesis; ko01100: Metabolic pathways; ko01110: Biosynthesis of secondary metabolites	22.9867	21.97	17.6367	-	-	-	-	-	-	-	-	-
Cluster-11237.8	F3'H6	unnamed protein product	EC:1.14.14.82	ko00941: Flavonoid biosynthesis; ko00944: Flavone and flavonol biosynthesis; ko01100: Metabolic pathways; ko01110: Biosynthesis of secondary metabolites	259.36	350.993	367.977	-	-	-	-	-	-	-	-	-
Cluster-6674.2	F3'H7	cytochrome P450	EC:1.14.14.82	ko00941: Flavonoid biosynthesis; ko00944: Flavone and flavonol biosynthesis; ko01100: Metabolic pathways; ko01110: Biosynthesis of secondary metabolites	80.56	78.5633	71.5167	-	-	-	-	-	-	-	-	-
Cluster-7231.7	F3'H8	cytochrome P450	EC:1.14.14.82	ko00941: Flavonoid biosynthesis; ko00944: Flavone and flavonol biosynthesis; ko01100: Metabolic pathways; ko01110: Biosynthesis of secondary metabolites	18.2033	16.1633	2.08	-	-	-	-	-	-	-	-	-
Cluster-8045.2	F3'H9	hypothetical protein FH972_026701	EC:1.14.14.82	ko00941: Flavonoid biosynthesis; ko00944: Flavone and flavonol biosynthesis; ko01100: Metabolic pathways; ko01110: Biosynthesis of secondary metabolites	9.51	9.62	27.4933	-0.0672186	0.539268	false	1.70185	1.62616e-61	up	1.62976	1.84237e-38	up
Cluster-8045.6	F3'H10	cytochrome P450	EC:1.14.14.82	ko00941: Flavonoid biosynthesis; ko00944: Flavone and flavonol biosynthesis; ko01100: Metabolic pathways; ko01110: Biosynthesis of secondary metabolites	150.7	152.053	509.967	-0.0660834	0.0487052	false	1.93259	3.35474e-183	up	1.86157	3.43145e-182	up
Cluster-8590.1	F3'H11	cytochrome P450	EC:1.14.14.82	ko00941: Flavonoid biosynthesis; ko00944: Flavone and flavonol biosynthesis; ko01100: Metabolic pathways; ko01110: Biosynthesis of secondary metabolites	28.6133	19.4267	7.32333	-0.630288	0.0213708	false	-1.22342	0.00859512	down	-1.85888	1.98724e-06	down
Cluster-9801.1	F3'H12	cytochrome P450	EC:1.14.14.82	ko00941: Flavonoid biosynthesis; ko00944: Flavone and flavonol biosynthesis; ko01100: Metabolic pathways; ko01110: Biosynthesis of secondary metabolites	13.2467	14.1867	12.1867	-	-	-	-	-	-	-	-	-
Cluster-9801.6	F3'H13	cytochrome P450	EC:1.14.14.82	ko00941: Flavonoid biosynthesis; ko00944: Flavone and flavonol biosynthesis; ko01100: Metabolic pathways; ko01110: Biosynthesis of secondary metabolites	7.78	10.96	8.34667	-	-	-	-	-	-	-	-	-
Cluster-8590.8	F3'H14	cytochrome P450	EC:1.14.14.82	ko00941: Flavonoid biosynthesis; ko00944: Flavone and flavonol biosynthesis; ko01100: Metabolic pathways; ko01110: Biosynthesis of secondary metabolites	4.49333	16.8433	36.3267	1.82923	9.07405e-16	up	1.29803	9.12085e-19	up	3.1229	2.78653e-62	up
Cluster-2659.0	FLS1	flavonol synthase	EC:1.14.20.6	ko00941: Flavonoid biosynthesis; ko01100: Metabolic pathways; ko01110: Biosynthesis of secondary metabolites	1.63	0.99	0.423333	-	-	-	-	-	-	-	-	-
Cluster-2979.0	FLS2	hypothetical protein KFK09_016871	EC:1.14.20.6	ko00941: Flavonoid biosynthesis; ko01100: Metabolic pathways; ko01110: Biosynthesis of secondary metabolites	1.42667	0.816667	0.763333	-	-	-	-	-	-	-	-	-
Cluster-10022.0	FNS1	O-methylsterigmatocystin oxidoreductase	EC:1.14.19.76	ko00941: Flavonoid biosynthesis; ko00943: Isoflavonoid biosynthesis; ko01100: Metabolic pathways; ko01110: Biosynthesis of secondary metabolites	21.8633	13.1567	16.1733	-	-	-	-	-	-	-	-	-
Cluster-10022.15	FNS2	O-methylsterigmatocystin oxidoreductase	EC:1.14.19.76	ko00941: Flavonoid biosynthesis; ko00943: Isoflavonoid biosynthesis; ko01100: Metabolic pathways; ko01110: Biosynthesis of secondary metabolites	247.127	141.01	252.457	-0.896208	2.08833e-31	false	1.02889	2.46812e-14	up	0.128365	0.260457	false
Cluster-3260.0	HCT	Cytoplasmic and mitochondrial histidine tRNA synthetase	EC:2.3.1.133	ko00940: Phenylpropanoid biosynthesis; ko00941: Flavonoid biosynthesis; ko00945: Stilbenoid, diarylheptanoid and gingerol biosynthesis; ko01100: Metabolic pathways; ko01110: Biosynthesis of secondary metabolites	2.25333	1.94	2.84	-	-	-	-	-	-	-	-	-
Cluster-10022.10	IFS1	cytochrome P450	EC:1.14.14.90 1.14.14.89	ko00943: Isoflavonoid biosynthesis; ko01100: Metabolic pathways; ko01110: Biosynthesis of secondary metabolites	14.9733	17.07	14.71	-	-	-	-	-	-	-	-	-
Cluster-10022.12	IFS2	cytochrome P450	EC:1.14.14.90 1.14.14.89	ko00943: Isoflavonoid biosynthesis; ko01100: Metabolic pathways; ko01110: Biosynthesis of secondary metabolites	171.123	136.26	194.02	-	-	-	-	-	-	-	-	-
Cluster-4637.0	IFS3	hypothetical protein FH972_026701	EC:1.14.14.90 1.14.14.89	ko00943: Isoflavonoid biosynthesis; ko01100: Metabolic pathways; ko01110: Biosynthesis of secondary metabolites	8.51	11.9133	0.13	0.41095	0.00294458	false	-6.41211	1.37419e-68	down	-6.00741	3.03314e-56	down
Cluster-4637.4	IFS4	hypothetical protein FH972_026701	EC:1.14.14.90 1.14.14.89	ko00943: Isoflavonoid biosynthesis; ko01100: Metabolic pathways; ko01110: Biosynthesis of secondary metabolites	13.3367	17.89	5.42	0.347242	9.15575e-05	false	-1.53703	4.48953e-16	down	-1.19443	7.9345e-10	down
Cluster-8497.5	IFS5	cytochrome P450	EC:1.14.14.90 1.14.14.89	ko00943: Isoflavonoid biosynthesis; ko01100: Metabolic pathways; ko01110: Biosynthesis of secondary metabolites	17.7633	19.75	14.5867	-	-	-	-	-	-	-	-	-
Cluster-8497.8	IFS6	cytochrome P450	EC:1.14.14.90 1.14.14.89	ko00943: Isoflavonoid biosynthesis; ko01100: Metabolic pathways; ko01110: Biosynthesis of secondary metabolites	7.41	8.43	5.03	-	-	-	-	-	-	-	-	-
Cluster-8662.0	IFS7	cytochrome P450 81E8-like	EC:1.14.14.90 1.14.14.89	ko00943: Isoflavonoid biosynthesis; ko01100: Metabolic pathways; ko01110: Biosynthesis of secondary metabolites	16.1233	8.94	8.04667	-	-	-	-	-	-	-	-	-
Cluster-5642.0	LAR	leucoanthocyanidin reductase-like	EC:1.17.1.3	ko00941: Flavonoid biosynthesis; ko01110: Biosynthesis of secondary metabolites	1.35333	0.653333	0.2	-1.14895	0.0539016	false	NA	NA	NA	-2.64192	0.00407105	down
Cluster-3443.0	peroxidase1	peroxidase 42-like	EC:1.11.1.7	ko00940: Phenylpropanoid biosynthesis; ko01100: Metabolic pathways; ko01110: Biosynthesis of secondary metabolites	2.03333	1.17333	0.256667	-0.86697	0.0432323	false	-2.00432	0.0742339	false	-2.87002	0.00692367	down
Cluster-7458.0	peroxidase2	hypothetical protein HYC85_021248	EC:1.11.1.7	ko00940: Phenylpropanoid biosynthesis; ko01100: Metabolic pathways; ko01110: Biosynthesis of secondary metabolites	1.42	0.56	0.143333	-1.45125	0.0215399	false	NA	NA	NA	-3.24274	0.00846047	down
PAL, phenylalanine ammonia-lyase; 4CL, 4-coumarate--CoA ligase; C4H, trans-cinnamate 4-monooxygenase; CHS, chalcone synthase; CHI, chalcone isomerase; CAD, cinnamyl-alcohol dehydrogenase; C3'H, 5-O-(4-coumaroyl)-D-quinate 3'-monooxygenase; HCT, shikimate O-hydroxycinnamoyltransferase; CCOAMT, caffeic acid 3-O-methyltransferase; kat G, catalase-peroxidase; CCR, cinnamoyl-CoA reductase; F3H, naring…
