# Supplementary material for: Integrative Analysis of Transcriptome and Metabolome Sheds Light on Flavonoid Biosynthesis in the Fruiting Body of Stropharia rugosoannulata
Source: J Fungi (Basel). 2024 Mar 27;10(4):254. doi: 10.3390/jof10040254 (PMC11051051; doi:10.3390/jof10040254)
Supplement: Supplementary file 1 [file jof-10-00254-s001.zip › Table S7.xlsx]

## Sheet: Table S7
Table S7. Transcription factors in cluster 8
Gene ID	TF-Family	KEGG pathway
Cluster-9846.3	ARID	--
Cluster-9846.6	ARID	--
Cluster-11172.5	bZIP	ko00510: N-Glycan biosynthesis; ko00513: Various types of N-glycan biosynthesis; ko01100: Metabolic pathways
Cluster-11172.6	bZIP	ko00510: N-Glycan biosynthesis; ko00513: Various types of N-glycan biosynthesis; ko01100: Metabolic pathways
Cluster-11172.9	bZIP	ko00510: N-Glycan biosynthesis; ko00513: Various types of N-glycan biosynthesis; ko01100: Metabolic pathways
Cluster-11355.6	bZIP	--
Cluster-7068.5	bZIP	--
Cluster-8808.3	C2C2-GATA	--
Cluster-10297.12	C2H2	--
Cluster-10297.4	C2H2	--
Cluster-11104.6	C2H2	--
Cluster-4609.1	C2H2	--
Cluster-6374.6	C2H2	ko00920: Sulfur metabolism; ko01100: Metabolic pathways
Cluster-10246.10	C3H	ko03050: Proteasome
Cluster-6076.0	C3H	--
Cluster-6076.1	C3H	--
Cluster-11108.5	HMG	--
Cluster-2952.11	Jumonji	--
Cluster-5632.2	Jumonji	--
Cluster-10058.10	MED6	--
Cluster-10208.5	MYB	ko03040: Spliceosome
Cluster-10427.11	PHD	ko03018: RNA degradation
Cluster-7337.2	PHD	ko00591: Linoleic acid metabolism
Cluster-9624.14	SET	--
Cluster-9624.8	SET	--
Cluster-10526.1	TRAF	--
Cluster-6841.5	TRAF	ko00999: Biosynthesis of various plant secondary metabolites; ko01110: Biosynthesis of secondary metabolites
Cluster-7008.2	TRAF	--
Cluster-10260.15	zn-clus	--
Cluster-3061.0	zn-clus	--
Cluster-5767.4	zn-clus	--
Cluster-6693.5	zn-clus	--
Cluster-8021.11	zn-clus	--
Cluster-8677.5	zn-clus	--
Cluster-9791.0	zn-clus	--
Cluster-7870.4	Others	--
